# Supplementary material for: Crystal structure of 1,2-bis­((benzyl­sulfan­yl){2-[1-(2-hy­droxy­phen­yl)ethyl­idene]hydrazin-1-yl­idene}meth­yl)disulfane
Source: Acta Crystallogr E Crystallogr Commun. 2016 Feb 17;72(Pt 3):337–9. doi: 10.1107/S2056989016002371 (PMC4778811; doi:10.1107/S2056989016002371)
Supplement: Supplementary file 1 [file e-72-00337-sup1.cif]

##############################################################################
#                                                                            #
# This CIF contains the data in a paper accepted for publication in          #
# Acta Crystallographica Section E. It conforms to the requirements of       #
# Notes for Authors for Acta Crystallographica Section E, and has been       #
# peer reviewed under the auspices of the IUCr Commission on Journals.       #
#                                                                            #
# Full details of the Crystallographic Information File format               #
# are given in the paper "The Crystallographic Information File (CIF):       #
# a New Standard Archive File for Crystallography" by S. R. Hall, F. H.      #
# Allen and I. D. Brown [Acta Cryst. (1991), A47, 655-685].                  #
#                                                                            #
# The current version of the core CIF dictionary is obtainable from          #
# ftp://ftp.iucr.org/pub/cif_core.dic.                                       #
#                                                                            #
# Software is freely available for graphical display of the structure(s)     #
# in this CIF. For information consult the CIF software page                 #
# http://www.iucr.org/resources/cif/software.                                #
#                                                                            #
# This file may be used for bona fide research purposes within the           #
# scientific community so long as proper attribution is given to the journal # 
# article from which it was obtained.                                        #
#                                                                            #
##############################################################################
data_General
_audit_creation_method     'by CrystalStructure 4.0'
_journal_date_recd_electronic     2016-01-13
_journal_date_accepted     2016-02-08
_journal_name_full     'Acta Crystallographica, Section E'
_journal_year     2016
_journal_volume     72
_journal_issue      3
_journal_page_first     337
_journal_page_last     339
_journal_paper_category     GO
_journal_paper_doi     10.1107/S2056989016002371
_journal_coeditor_code     IS5440
_publ_contact_author_name     'Sheikh, M. C'
_publ_contact_author_address
;
Center for Environmental Conservation and Research Safety,
University of Toyama,
3190 Gofuku,
Toyama 930-8555,
Japan
;
_publ_contact_author_email     'chansheikh@yahoo.com'
_publ_contact_author_fax     '+81-76-445-6848'
_publ_contact_author_phone     '+81-76-445-6848'
_publ_section_title
;\
Crystal structure of
1,2-bis((benzylsulfanyl){2-[1-(2-hydroxyphenyl)ethylidene]hydrazin-1-ylidene}\
methyl)disulfane
;
loop_
    _publ_author_name
    _publ_author_address
    'Islam, M. A. A. A. A.'
;
Department of Chemistry,
Rajshahi University of Engineering & Technology,
Rajshahi 6204, Bangladesh
;
    'Sheikh, M. C.'
;
Department of Applied Chemistry,
Faculty of Engineering,
University of Toyama,
3190 Gofuku,
Toyama 930-8555,
Japan
;
    'Islam, M. H.'
;
Department of Chemistry,
Rajshahi University of Engineering & Technology,
Rajshahi 6204,
Bangladesh
;
    'Miyatake, R.'
;
Center for Environmental Conservation and Research Safety,
University of Toyama,
3190 Gofuku,
Toyama 930-8555,
Japan
;
    'Zangrando, E.'
;
Department of Chemical and Pharmaceutical Sciences,
via Giorgieri 1, 34127 Trieste,
Italy
;
_publ_section_synopsis
;
The title molecule consists of two Schiff base moieties, namely two
<i>S</i>-benzyl-\b-<i>N</i>-(2-hydroxyphenylethylidene)dithiocarbazate groups,
connected through an S---S single bond. The two moieties are twisted with a
dihedral angle of 87.88(4)\% between the S~2~C\\db N planes.
;
data_I
_database_code_depnum_ccdc_archive     'CCDC 1452193'
_chemical_name_systematic
;\
2-[1-(2-{(Benzylsulfanyl)[((benzylsulfanyl){2-[1-(2-\
hydroxyphenyl)ethylidene]hydrazin-1-\
ylidene}methyl)disulfanyl]methylidene}hydrazin-1-ylidene)ethyl]phenol
;
_chemical_name_common
;\
1,2-Bis((benzylsulfanyl){2-[1-(2-hydroxyphenyl)ethylidene]hydrazin-\
1-ylidene}methyl)disulfane
;
_chemical_formula_moiety     'C32 H30 N4 O2 S4'
_chemical_formula_sum     'C32 H30 N4 O2 S4'
_chemical_formula_iupac     'C32 H30 N4 O2 S4'
_chemical_formula_weight     630.85
_chemical_melting_point     ?
_symmetry_cell_setting     triclinic
_symmetry_space_group_name_H-M     'P -1'
_symmetry_space_group_name_Hall     '-P 1'
loop_
    _symmetry_equiv_pos_site_id
    _symmetry_equiv_pos_as_xyz
    1 '+X,+Y,+Z'
    2 '-X,-Y,-Z'
_cell_length_a     10.5556(3)
_cell_length_b     11.0236(3)
_cell_length_c     15.5261(5)
_cell_angle_alpha     75.9922(8)
_cell_angle_beta     71.9673(7)
_cell_angle_gamma     65.5889(7)
_cell_volume     1550.67(8)
_cell_formula_units_Z     2
_cell_measurement_reflns_used     14309
_cell_measurement_theta_min     3.00
_cell_measurement_theta_max     27.46
_cell_measurement_temperature     173
_exptl_crystal_description     chunk
_exptl_crystal_colour     yellow
_exptl_crystal_size_max     0.410
_exptl_crystal_size_mid     0.330
_exptl_crystal_size_min     0.195
_exptl_crystal_density_diffrn     1.351
_exptl_crystal_density_meas     ?
_exptl_crystal_density_method     'not measured'
_exptl_crystal_F_000     660.00
_exptl_absorpt_coefficient_mu     0.343
_exptl_absorpt_correction_type     multi-scan
_exptl_absorpt_process_details
;
(ABSCOR; Higashi, 1995)
;
_exptl_absorpt_correction_T_min     0.842
_exptl_absorpt_correction_T_max     0.935
_diffrn_ambient_temperature     173
_diffrn_radiation_type     'Mo K\a'
_diffrn_radiation_wavelength     0.71075
_diffrn_measurement_device_type     'Rigaku R-AXIS RAPID'
_diffrn_measurement_method     \w
_diffrn_detector_area_resol_mean     10.000
_diffrn_reflns_number     15605
_diffrn_reflns_av_R_equivalents     0.0238
_diffrn_reflns_theta_max     27.46
_diffrn_reflns_theta_full     27.46
_diffrn_measured_fraction_theta_max     0.996
_diffrn_measured_fraction_theta_full     0.996
_diffrn_reflns_limit_h_min     -13
_diffrn_reflns_limit_h_max     11
_diffrn_reflns_limit_k_min     -14
_diffrn_reflns_limit_k_max     14
_diffrn_reflns_limit_l_min     -20
_diffrn_reflns_limit_l_max     20
_diffrn_standards_number     0
_diffrn_standards_interval_count     .
_diffrn_standards_decay_%     ?
_refine_special_details
;
Refinement was performed using all reflections. The weighted
R-factor (wR) and goodness of fit (S) are based on F^2^.
R-factor (gt) are based on F. The threshold expression of
    F^2^ > 2.0 sigma(F^2^) is used only for calculating R-factor (gt).
;
_reflns_number_total     7075
_reflns_number_gt     6443
_reflns_threshold_expression     F^2^>2.0\s(F^2^)
_refine_ls_structure_factor_coef     Fsqd
_refine_ls_R_factor_gt     0.0342
_refine_ls_wR_factor_ref     0.0930
_refine_ls_goodness_of_fit_ref     1.090
_refine_ls_number_reflns     7075
_refine_ls_number_parameters     383
_refine_ls_number_restraints     0
_refine_ls_hydrogen_treatment     constr
_refine_ls_weighting_scheme     calc
_refine_ls_weighting_details
            'w = 1/[\s^2^(Fo^2^)+(0.0520P)^2^+0.2991P] where P=(Fo^2^+2Fc^2^)/3'
_atom_sites_solution_hydrogens     geom
_atom_sites_solution_primary     direct
_atom_sites_solution_secondary     difmap
_refine_ls_shift/su_max     0.000
_refine_diff_density_max     0.390
_refine_diff_density_min     -0.350
_refine_ls_extinction_method     none
_refine_ls_extinction_coef     ?
loop_
    _atom_type_symbol
    _atom_type_description
    _atom_type_scat_dispersion_real
    _atom_type_scat_dispersion_imag
    _atom_type_scat_source
    'C' 'C' 0.0033 0.0016
;
International Tables for Crystallography
(1992, Vol. C, Tables 4.2.6.8 and 6.1.1.4)
;
    'H' 'H' 0.0000 0.0000
;
International Tables for Crystallography
(1992, Vol. C, Table 6.1.1.4)
;
    'N' 'N' 0.0061 0.0033
;
International Tables for Crystallography
(1992, Vol. C, Tables 4.2.6.8 and 6.1.1.4)
;
    'O' 'O' 0.0106 0.0060
;
International Tables for Crystallography
(1992, Vol. C, Tables 4.2.6.8 and 6.1.1.4)
;
    'S' 'S' 0.1246 0.1234
;
International Tables for Crystallography
(1992, Vol. C, Tables 4.2.6.8 and 6.1.1.4)
;
_computing_data_collection
;
RAPID-AUTO (Rigaku, 2001)
;
_computing_cell_refinement
;
RAPID-AUTO (Rigaku, 2001)
;
_computing_data_reduction
;
RAPID-AUTO (Rigaku, 2001)
;
_computing_structure_solution
;
SIR92 (Altomare <i>et al.</i>,  1993)
;
_computing_structure_refinement
;
SHELXL97 (Sheldrick, 2008)
;
_computing_molecular_graphics
;
CrystalStructure (Rigaku, 2010)
;
_computing_publication_material
;
CrystalStructure (Rigaku, 2010)
;
loop_
    _atom_site_type_symbol
    _atom_site_label
    _atom_site_fract_x
    _atom_site_fract_y
    _atom_site_fract_z
    _atom_site_U_iso_or_equiv
    _atom_site_adp_type
    _atom_site_calc_flag
    _atom_site_refinement_flags
    _atom_site_occupancy
    _atom_site_symmetry_multiplicity
    _atom_site_disorder_assembly
    _atom_site_disorder_group
    S S1 0.09853(4) 0.18474(3) 0.26158(2) 0.04004(9) Uani d . 1.0 2 . .
    S S2 0.33374(3) 0.22999(3) 0.10197(2) 0.03546(9) Uani d . 1.0 2 . .
    S S3 0.43320(3) 0.06584(3) 0.18428(2) 0.03183(8) Uani d . 1.0 2 . .
    S S4 0.33603(3) -0.04421(3) 0.06498(2) 0.03407(9) Uani d . 1.0 2 . .
    O O1 0.34089(12) 0.48991(10) -0.06903(8) 0.0512(3) Uani d . 1.0 2 . .
    O O2 0.65619(13) -0.09530(10) 0.33489(8) 0.0490(3) Uani d . 1.0 2 . .
    N N1 0.12722(11) 0.47399(10) 0.06318(7) 0.0301(2) Uani d . 1.0 2 . .
    N N2 0.06147(11) 0.40274(11) 0.13886(7) 0.0328(3) Uani d . 1.0 2 . .
    N N3 0.48465(11) -0.19327(10) 0.18757(7) 0.0314(2) Uani d . 1.0 2 . .
    N N4 0.55167(11) -0.19781(10) 0.25420(7) 0.0296(2) Uani d . 1.0 2 . .
    C C1 0.26385(16) 0.62281(13) -0.08014(9) 0.0363(3) Uani d . 1.0 2 . .
    C C2 0.32953(18) 0.70237(15) -0.14798(10) 0.0444(4) Uani d . 1.0 2 . .
    C C3 0.2587(2) 0.83934(16) -0.16257(11) 0.0504(4) Uani d . 1.0 2 . .
    C C4 0.1229(2) 0.89887(16) -0.11067(14) 0.0588(5) Uani d . 1.0 2 . .
    C C5 0.05661(18) 0.82114(14) -0.04409(12) 0.0492(4) Uani d . 1.0 2 . .
    C C6 0.12461(14) 0.68087(12) -0.02668(9) 0.0332(3) Uani d . 1.0 2 . .
    C C7 0.05349(13) 0.60139(12) 0.04772(9) 0.0317(3) Uani d . 1.0 2 . .
    C C8 -0.09410(15) 0.66931(15) 0.10333(11) 0.0444(4) Uani d . 1.0 2 . .
    C C9 0.15035(13) 0.28791(12) 0.16418(8) 0.0309(3) Uani d . 1.0 2 . .
    C C10 -0.08614(15) 0.29472(15) 0.30185(10) 0.0452(4) Uani d . 1.0 2 . .
    C C11 -0.14947(14) 0.22557(13) 0.39113(9) 0.0363(3) Uani d . 1.0 2 . .
    C C12 -0.25928(15) 0.18530(16) 0.39580(10) 0.0431(3) Uani d . 1.0 2 . .
    C C13 -0.32091(17) 0.12327(17) 0.47688(12) 0.0530(4) Uani d . 1.0 2 . .
    C C14 -0.27240(19) 0.09964(17) 0.55326(11) 0.0567(5) Uani d . 1.0 2 . .
    C C15 -0.1638(3) 0.1396(2) 0.55012(11) 0.0635(5) Uani d . 1.0 2 . .
    C C16 -0.10211(19) 0.20308(18) 0.46934(11) 0.0522(4) Uani d . 1.0 2 . .
    C C17 0.42626(12) -0.07400(12) 0.14963(8) 0.0278(3) Uani d . 1.0 2 . .
    C C18 0.34252(15) -0.21244(14) 0.06891(9) 0.0367(3) Uani d . 1.0 2 . .
    C C19 0.24950(14) -0.26450(14) 0.15237(8) 0.0335(3) Uani d . 1.0 2 . .
    C C20 0.27934(16) -0.40188(15) 0.16988(10) 0.0409(3) Uani d . 1.0 2 . .
    C C21 0.19396(18) -0.45535(16) 0.24294(10) 0.0466(4) Uani d . 1.0 2 . .
    C C22 0.07643(17) -0.37179(17) 0.29866(10) 0.0465(4) Uani d . 1.0 2 . .
    C C23 0.04675(16) -0.23501(17) 0.28200(11) 0.0469(4) Uani d . 1.0 2 . .
    C C24 0.13335(15) -0.18127(15) 0.20996(10) 0.0399(3) Uani d . 1.0 2 . .
    C C25 0.58044(12) -0.30944(12) 0.30954(8) 0.0286(3) Uani d . 1.0 2 . .
    C C26 0.54341(18) -0.42358(14) 0.30248(11) 0.0450(4) Uani d . 1.0 2 . .
    C C27 0.64827(12) -0.31886(12) 0.38200(8) 0.0292(3) Uani d . 1.0 2 . .
    C C28 0.68143(14) -0.21190(13) 0.39196(9) 0.0333(3) Uani d . 1.0 2 . .
    C C29 0.74129(15) -0.22298(15) 0.46335(10) 0.0412(3) Uani d . 1.0 2 . .
    C C30 0.77032(17) -0.33862(17) 0.52459(10) 0.0459(4) Uani d . 1.0 2 . .
    C C31 0.73998(18) -0.44566(17) 0.51615(11) 0.0493(4) Uani d . 1.0 2 . .
    C C32 0.67943(16) -0.43490(14) 0.44601(10) 0.0398(3) Uani d . 1.0 2 . .
    H H1 0.2919 0.4508 -0.0280 0.0614 Uiso calc R 1.0 2 . .
    H H2 0.6198 -0.0986 0.2949 0.0587 Uiso calc R 1.0 2 . .
    H H3 0.4231 0.6618 -0.1840 0.0533 Uiso calc R 1.0 2 . .
    H H4 0.3036 0.8930 -0.2086 0.0604 Uiso calc R 1.0 2 . .
    H H5 0.0748 0.9935 -0.1206 0.0705 Uiso calc R 1.0 2 . .
    H H6 -0.0373 0.8636 -0.0092 0.0591 Uiso calc R 1.0 2 . .
    H H7 -0.1566 0.7271 0.0624 0.0533 Uiso calc R 1.0 2 . .
    H H8 -0.0898 0.7239 0.1429 0.0533 Uiso calc R 1.0 2 . .
    H H9 -0.1324 0.6012 0.1411 0.0533 Uiso calc R 1.0 2 . .
    H H10 -0.0891 0.3817 0.3111 0.0542 Uiso calc R 1.0 2 . .
    H H11 -0.1417 0.3122 0.2562 0.0542 Uiso calc R 1.0 2 . .
    H H12 -0.2931 0.2003 0.3427 0.0517 Uiso calc R 1.0 2 . .
    H H13 -0.3972 0.0972 0.4792 0.0635 Uiso calc R 1.0 2 . .
    H H14 -0.3136 0.0557 0.6085 0.0680 Uiso calc R 1.0 2 . .
    H H15 -0.1304 0.1237 0.6036 0.0762 Uiso calc R 1.0 2 . .
    H H16 -0.0274 0.2310 0.4678 0.0626 Uiso calc R 1.0 2 . .
    H H17 0.3147 -0.2148 0.0142 0.0440 Uiso calc R 1.0 2 . .
    H H18 0.4430 -0.2752 0.0644 0.0440 Uiso calc R 1.0 2 . .
    H H19 0.3590 -0.4600 0.1315 0.0491 Uiso calc R 1.0 2 . .
    H H20 0.2164 -0.5497 0.2547 0.0560 Uiso calc R 1.0 2 . .
    H H21 0.0168 -0.4080 0.3479 0.0558 Uiso calc R 1.0 2 . .
    H H22 -0.0337 -0.1771 0.3202 0.0563 Uiso calc R 1.0 2 . .
    H H23 0.1131 -0.0873 0.2000 0.0479 Uiso calc R 1.0 2 . .
    H H24 0.4454 -0.4115 0.3380 0.0539 Uiso calc R 1.0 2 . .
    H H25 0.6101 -0.5085 0.3265 0.0539 Uiso calc R 1.0 2 . .
    H H26 0.5506 -0.4253 0.2383 0.0539 Uiso calc R 1.0 2 . .
    H H27 0.7622 -0.1501 0.4697 0.0495 Uiso calc R 1.0 2 . .
    H H28 0.8113 -0.3452 0.5728 0.0551 Uiso calc R 1.0 2 . .
    H H29 0.7606 -0.5257 0.5582 0.0592 Uiso calc R 1.0 2 . .
    H H30 0.6583 -0.5083 0.4410 0.0478 Uiso calc R 1.0 2 . .
loop_
    _atom_site_aniso_label
    _atom_site_aniso_U_11
    _atom_site_aniso_U_22
    _atom_site_aniso_U_33
    _atom_site_aniso_U_12
    _atom_site_aniso_U_13
    _atom_site_aniso_U_23
    S1 0.03573(18) 0.03325(17) 0.03854(18) -0.01161(13) -0.00120(13) 0.00559(13)
    S2 0.02997(16) 0.02973(16) 0.03605(17) -0.00918(12) -0.00505(12) 0.00752(12)
    S3 0.03227(16) 0.02733(15) 0.03573(16) -0.01093(12) -0.01294(12) 0.00250(11)
    S4 0.03448(17) 0.03974(17) 0.02849(15) -0.01494(13) -0.01321(12) 0.00453(12)
    O1 0.0525(7) 0.0291(5) 0.0504(6) -0.0123(5) 0.0081(5) 0.0011(5)
    O2 0.0697(8) 0.0361(5) 0.0575(7) -0.0282(5) -0.0396(6) 0.0129(5)
    N1 0.0316(5) 0.0271(5) 0.0319(5) -0.0112(4) -0.0111(4) 0.0013(4)
    N2 0.0318(6) 0.0308(5) 0.0336(6) -0.0120(5) -0.0077(5) 0.0005(4)
    N3 0.0327(6) 0.0298(5) 0.0317(5) -0.0097(4) -0.0127(4) -0.0005(4)
    N4 0.0297(5) 0.0275(5) 0.0304(5) -0.0085(4) -0.0112(4) -0.0005(4)
    C1 0.0509(8) 0.0292(6) 0.0328(6) -0.0177(6) -0.0165(6) 0.0027(5)
    C2 0.0642(10) 0.0437(8) 0.0342(7) -0.0305(7) -0.0161(7) 0.0045(6)
    C3 0.0827(12) 0.0453(8) 0.0449(8) -0.0409(9) -0.0389(8) 0.0184(7)
    C4 0.0758(12) 0.0299(7) 0.0794(12) -0.0194(8) -0.0495(11) 0.0180(8)
    C5 0.0497(9) 0.0294(7) 0.0694(11) -0.0078(6) -0.0339(8) 0.0059(7)
    C6 0.0416(7) 0.0270(6) 0.0373(7) -0.0125(5) -0.0242(6) 0.0035(5)
    C7 0.0326(6) 0.0291(6) 0.0365(6) -0.0085(5) -0.0180(5) -0.0023(5)
    C8 0.0361(7) 0.0366(7) 0.0529(9) -0.0028(6) -0.0143(6) -0.0065(6)
    C9 0.0308(6) 0.0300(6) 0.0314(6) -0.0132(5) -0.0062(5) -0.0009(5)
    C10 0.0330(7) 0.0435(8) 0.0435(8) -0.0098(6) -0.0025(6) 0.0054(6)
    C11 0.0338(7) 0.0347(7) 0.0335(7) -0.0099(6) -0.0024(5) -0.0040(5)
    C12 0.0388(8) 0.0491(8) 0.0399(7) -0.0165(7) -0.0046(6) -0.0088(6)
    C13 0.0425(8) 0.0479(9) 0.0595(10) -0.0204(7) 0.0064(7) -0.0085(8)
    C14 0.0595(10) 0.0454(9) 0.0407(8) -0.0146(8) 0.0136(7) -0.0042(7)
    C15 0.0872(14) 0.0642(11) 0.0331(8) -0.0215(10) -0.0174(8) -0.0033(8)
    C16 0.0597(10) 0.0561(10) 0.0486(9) -0.0271(8) -0.0195(8) -0.0013(7)
    C17 0.0252(6) 0.0313(6) 0.0255(5) -0.0109(5) -0.0057(5) -0.0006(5)
    C18 0.0411(7) 0.0453(8) 0.0290(6) -0.0198(6) -0.0093(5) -0.0061(6)
    C19 0.0356(7) 0.0425(7) 0.0296(6) -0.0183(6) -0.0147(5) -0.0012(5)
    C20 0.0491(8) 0.0422(8) 0.0361(7) -0.0167(7) -0.0166(6) -0.0047(6)
    C21 0.0651(10) 0.0441(8) 0.0427(8) -0.0284(8) -0.0250(7) 0.0045(6)
    C22 0.0517(9) 0.0599(10) 0.0384(7) -0.0335(8) -0.0164(7) 0.0063(7)
    C23 0.0386(8) 0.0572(9) 0.0447(8) -0.0220(7) -0.0045(6) -0.0052(7)
    C24 0.0372(7) 0.0418(8) 0.0418(7) -0.0171(6) -0.0098(6) -0.0022(6)
    C25 0.0258(6) 0.0252(6) 0.0307(6) -0.0063(5) -0.0072(5) -0.0014(5)
    C26 0.0611(9) 0.0325(7) 0.0517(9) -0.0217(7) -0.0298(8) 0.0059(6)
    C27 0.0256(6) 0.0287(6) 0.0295(6) -0.0074(5) -0.0073(5) -0.0008(5)
    C28 0.0323(6) 0.0310(6) 0.0360(7) -0.0112(5) -0.0117(5) 0.0006(5)
    C29 0.0438(8) 0.0448(8) 0.0416(7) -0.0195(7) -0.0160(6) -0.0033(6)
    C30 0.0499(9) 0.0573(9) 0.0357(7) -0.0226(7) -0.0200(6) 0.0029(7)
    C31 0.0614(10) 0.0489(9) 0.0411(8) -0.0243(8) -0.0264(7) 0.0142(7)
    C32 0.0475(8) 0.0344(7) 0.0398(7) -0.0175(6) -0.0182(6) 0.0059(6)
_geom_special_details
;
All s.u.'s (except the s.u. in the dihedral angle between two l.s. planes)
are stimated using the full convariance matrix.  The cell s.u.'s are taken into
account individually in the estimation of s.u.'s in distances, angles and
torsion angles; corrections between s.u.'s in cell parameters are only used
when they are defined by crystal symmetry. An approximate (isotropic) treatment
of cell s.u.'s is used for estimating s.u.'s involving l.s. planes.
;
loop_
    _geom_bond_atom_site_label_1
    _geom_bond_atom_site_label_2
    _geom_bond_site_symmetry_1
    _geom_bond_site_symmetry_2
    _geom_bond_distance
    _geom_bond_publ_flag
    S1 C9 . . 1.7461(12) no
    S1 C10 . . 1.8220(13) no
    S2 S3 . . 2.0373(4) no
    S2 C9 . . 1.7909(12) no
    S3 C17 . . 1.7862(16) no
    S4 C17 . . 1.7464(15) no
    S4 C18 . . 1.8139(18) no
    O1 C1 . . 1.3480(16) no
    O2 C28 . . 1.3491(16) no
    N1 N2 . . 1.4065(15) no
    N1 C7 . . 1.2980(15) no
    N2 C9 . . 1.2818(15) no
    N3 N4 . . 1.4043(19) no
    N3 C17 . . 1.2789(15) no
    N4 C25 . . 1.2983(15) no
    C1 C2 . . 1.401(3) no
    C1 C6 . . 1.4082(18) no
    C2 C3 . . 1.377(2) no
    C3 C4 . . 1.377(3) no
    C4 C5 . . 1.383(3) no
    C5 C6 . . 1.4070(18) no
    C6 C7 . . 1.4773(19) no
    C7 C8 . . 1.4997(17) no
    C10 C11 . . 1.5117(19) no
    C11 C12 . . 1.380(3) no
    C11 C16 . . 1.383(3) no
    C12 C13 . . 1.385(3) no
    C13 C14 . . 1.361(3) no
    C14 C15 . . 1.373(4) no
    C15 C16 . . 1.390(3) no
    C18 C19 . . 1.5135(19) no
    C19 C20 . . 1.388(3) no
    C19 C24 . . 1.3904(18) no
    C20 C21 . . 1.389(3) no
    C21 C22 . . 1.383(2) no
    C22 C23 . . 1.382(3) no
    C23 C24 . . 1.390(3) no
    C25 C26 . . 1.499(3) no
    C25 C27 . . 1.473(2) no
    C27 C28 . . 1.414(3) no
    C27 C32 . . 1.4041(18) no
    C28 C29 . . 1.395(3) no
    C29 C30 . . 1.376(2) no
    C30 C31 . . 1.388(4) no
    C31 C32 . . 1.384(3) no
    O1 H1 . . 0.840 no
    O2 H2 . . 0.840 no
    C2 H3 . . 0.950 no
    C3 H4 . . 0.950 no
    C4 H5 . . 0.950 no
    C5 H6 . . 0.950 no
    C8 H7 . . 0.980 no
    C8 H8 . . 0.980 no
    C8 H9 . . 0.980 no
    C10 H10 . . 0.990 no
    C10 H11 . . 0.990 no
    C12 H12 . . 0.950 no
    C13 H13 . . 0.950 no
    C14 H14 . . 0.950 no
    C15 H15 . . 0.950 no
    C16 H16 . . 0.950 no
    C18 H17 . . 0.990 no
    C18 H18 . . 0.990 no
    C20 H19 . . 0.950 no
    C21 H20 . . 0.950 no
    C22 H21 . . 0.950 no
    C23 H22 . . 0.950 no
    C24 H23 . . 0.950 no
    C26 H24 . . 0.980 no
    C26 H25 . . 0.980 no
    C26 H26 . . 0.980 no
    C29 H27 . . 0.950 no
    C30 H28 . . 0.950 no
    C31 H29 . . 0.950 no
    C32 H30 . . 0.950 no
loop_
    _geom_angle_atom_site_label_1
    _geom_angle_atom_site_label_2
    _geom_angle_atom_site_label_3
    _geom_angle_site_symmetry_1
    _geom_angle_site_symmetry_2
    _geom_angle_site_symmetry_3
    _geom_angle
    _geom_angle_publ_flag
    C9 S1 C10 . . . 99.56(6) no
    S3 S2 C9 . . . 104.38(4) no
    S2 S3 C17 . . . 105.39(5) no
    C17 S4 C18 . . . 99.70(7) no
    N2 N1 C7 . . . 115.35(9) no
    N1 N2 C9 . . . 112.35(10) no
    N4 N3 C17 . . . 113.08(13) no
    N3 N4 C25 . . . 114.85(13) no
    O1 C1 C2 . . . 116.61(12) no
    O1 C1 C6 . . . 122.57(13) no
    C2 C1 C6 . . . 120.82(12) no
    C1 C2 C3 . . . 120.12(14) no
    C2 C3 C4 . . . 120.24(16) no
    C3 C4 C5 . . . 120.10(14) no
    C4 C5 C6 . . . 121.73(14) no
    C1 C6 C5 . . . 116.97(13) no
    C1 C6 C7 . . . 122.56(11) no
    C5 C6 C7 . . . 120.41(11) no
    N1 C7 C6 . . . 116.53(10) no
    N1 C7 C8 . . . 123.33(12) no
    C6 C7 C8 . . . 120.10(11) no
    S1 C9 S2 . . . 117.77(6) no
    S1 C9 N2 . . . 121.43(9) no
    S2 C9 N2 . . . 120.78(9) no
    S1 C10 C11 . . . 107.98(9) no
    C10 C11 C12 . . . 119.49(15) no
    C10 C11 C16 . . . 121.90(17) no
    C12 C11 C16 . . . 118.60(14) no
    C11 C12 C13 . . . 120.92(17) no
    C12 C13 C14 . . . 120.2(2) no
    C13 C14 C15 . . . 119.76(16) no
    C14 C15 C16 . . . 120.5(2) no
    C11 C16 C15 . . . 120.0(3) no
    S3 C17 S4 . . . 118.82(7) no
    S3 C17 N3 . . . 120.15(12) no
    S4 C17 N3 . . . 121.03(13) no
    S4 C18 C19 . . . 116.64(10) no
    C18 C19 C20 . . . 117.90(11) no
    C18 C19 C24 . . . 123.27(13) no
    C20 C19 C24 . . . 118.79(13) no
    C19 C20 C21 . . . 120.72(13) no
    C20 C21 C22 . . . 120.27(16) no
    C21 C22 C23 . . . 119.29(15) no
    C22 C23 C24 . . . 120.65(13) no
    C19 C24 C23 . . . 120.25(15) no
    N4 C25 C26 . . . 122.05(14) no
    N4 C25 C27 . . . 117.20(14) no
    C26 C25 C27 . . . 120.73(11) no
    C25 C27 C28 . . . 122.18(11) no
    C25 C27 C32 . . . 120.68(15) no
    C28 C27 C32 . . . 117.12(15) no
    O2 C28 C27 . . . 122.60(15) no
    O2 C28 C29 . . . 116.91(16) no
    C27 C28 C29 . . . 120.48(12) no
    C28 C29 C30 . . . 120.54(18) no
    C29 C30 C31 . . . 120.28(18) no
    C30 C31 C32 . . . 119.47(15) no
    C27 C32 C31 . . . 122.09(17) no
    C1 O1 H1 . . . 109.472 no
    C28 O2 H2 . . . 109.466 no
    C1 C2 H3 . . . 119.943 no
    C3 C2 H3 . . . 119.937 no
    C2 C3 H4 . . . 119.877 no
    C4 C3 H4 . . . 119.879 no
    C3 C4 H5 . . . 119.948 no
    C5 C4 H5 . . . 119.947 no
    C4 C5 H6 . . . 119.129 no
    C6 C5 H6 . . . 119.136 no
    C7 C8 H7 . . . 109.476 no
    C7 C8 H8 . . . 109.462 no
    C7 C8 H9 . . . 109.472 no
    H7 C8 H8 . . . 109.476 no
    H7 C8 H9 . . . 109.473 no
    H8 C8 H9 . . . 109.468 no
    S1 C10 H10 . . . 110.101 no
    S1 C10 H11 . . . 110.109 no
    C11 C10 H10 . . . 110.096 no
    C11 C10 H11 . . . 110.108 no
    H10 C10 H11 . . . 108.444 no
    C11 C12 H12 . . . 119.542 no
    C13 C12 H12 . . . 119.538 no
    C12 C13 H13 . . . 119.911 no
    C14 C13 H13 . . . 119.899 no
    C13 C14 H14 . . . 120.123 no
    C15 C14 H14 . . . 120.120 no
    C14 C15 H15 . . . 119.748 no
    C16 C15 H15 . . . 119.742 no
    C11 C16 H16 . . . 119.988 no
    C15 C16 H16 . . . 120.002 no
    S4 C18 H17 . . . 108.133 no
    S4 C18 H18 . . . 108.131 no
    C19 C18 H17 . . . 108.132 no
    C19 C18 H18 . . . 108.138 no
    H17 C18 H18 . . . 107.308 no
    C19 C20 H19 . . . 119.639 no
    C21 C20 H19 . . . 119.640 no
    C20 C21 H20 . . . 119.866 no
    C22 C21 H20 . . . 119.868 no
    C21 C22 H21 . . . 120.357 no
    C23 C22 H21 . . . 120.354 no
    C22 C23 H22 . . . 119.677 no
    C24 C23 H22 . . . 119.671 no
    C19 C24 H23 . . . 119.868 no
    C23 C24 H23 . . . 119.878 no
    C25 C26 H24 . . . 109.480 no
    C25 C26 H25 . . . 109.474 no
    C25 C26 H26 . . . 109.469 no
    H24 C26 H25 . . . 109.472 no
    H24 C26 H26 . . . 109.464 no
    H25 C26 H26 . . . 109.468 no
    C28 C29 H27 . . . 119.731 no
    C30 C29 H27 . . . 119.725 no
    C29 C30 H28 . . . 119.862 no
    C31 C30 H28 . . . 119.853 no
    C30 C31 H29 . . . 120.257 no
    C32 C31 H29 . . . 120.269 no
    C27 C32 H30 . . . 118.957 no
    C31 C32 H30 . . . 118.953 no
loop_
    _geom_torsion_atom_site_label_1
    _geom_torsion_atom_site_label_2
    _geom_torsion_atom_site_label_3
    _geom_torsion_atom_site_label_4
    _geom_torsion_site_symmetry_1
    _geom_torsion_site_symmetry_2
    _geom_torsion_site_symmetry_3
    _geom_torsion_site_symmetry_4
    _geom_torsion
    _geom_torsion_publ_flag
    C9 S1 C10 C11 . . . . -176.67(11) no
    C10 S1 C9 S2 . . . . 175.25(11) no
    C10 S1 C9 N2 . . . . -3.17(15) no
    S3 S2 C9 S1 . . . . -9.83(11) no
    S3 S2 C9 N2 . . . . 168.60(11) no
    C9 S2 S3 C17 . . . . 91.54(6) no
    S2 S3 C17 S4 . . . . -3.18(7) no
    S2 S3 C17 N3 . . . . 177.93(7) no
    C17 S4 C18 C19 . . . . 70.94(11) no
    C18 S4 C17 S3 . . . . -172.82(7) no
    C18 S4 C17 N3 . . . . 6.06(10) no
    N2 N1 C7 C6 . . . . 175.20(12) no
    N2 N1 C7 C8 . . . . -2.3(3) no
    C7 N1 N2 C9 . . . . -164.04(13) no
    N1 N2 C9 S1 . . . . 175.36(12) no
    N1 N2 C9 S2 . . . . -3.0(2) no
    N4 N3 C17 S3 . . . . -0.88(13) no
    N4 N3 C17 S4 . . . . -179.74(8) no
    C17 N3 N4 C25 . . . . 163.60(9) no
    N3 N4 C25 C26 . . . . -0.41(14) no
    N3 N4 C25 C27 . . . . -178.84(8) no
    O1 C1 C2 C3 . . . . -178.99(16) no
    O1 C1 C6 C5 . . . . 178.96(15) no
    O1 C1 C6 C7 . . . . 1.9(3) no
    C2 C1 C6 C5 . . . . -0.7(3) no
    C2 C1 C6 C7 . . . . -177.74(16) no
    C6 C1 C2 C3 . . . . 0.7(3) no
    C1 C2 C3 C4 . . . . -0.1(3) no
    C2 C3 C4 C5 . . . . -0.5(4) no
    C3 C4 C5 C6 . . . . 0.5(4) no
    C4 C5 C6 C1 . . . . 0.1(3) no
    C4 C5 C6 C7 . . . . 177.23(19) no
    C1 C6 C7 N1 . . . . 1.4(3) no
    C1 C6 C7 C8 . . . . 178.99(15) no
    C5 C6 C7 N1 . . . . -175.60(16) no
    C5 C6 C7 C8 . . . . 2.0(3) no
    S1 C10 C11 C12 . . . . -114.03(11) no
    S1 C10 C11 C16 . . . . 67.04(15) no
    C10 C11 C12 C13 . . . . -179.14(11) no
    C10 C11 C16 C15 . . . . 179.74(11) no
    C12 C11 C16 C15 . . . . 0.8(2) no
    C16 C11 C12 C13 . . . . -0.2(2) no
    C11 C12 C13 C14 . . . . -0.8(3) no
    C12 C13 C14 C15 . . . . 1.1(3) no
    C13 C14 C15 C16 . . . . -0.5(3) no
    C14 C15 C16 C11 . . . . -0.5(3) no
    S4 C18 C19 C20 . . . . -162.98(10) no
    S4 C18 C19 C24 . . . . 19.4(2) no
    C18 C19 C20 C21 . . . . -177.02(14) no
    C18 C19 C24 C23 . . . . 175.75(14) no
    C20 C19 C24 C23 . . . . -1.9(3) no
    C24 C19 C20 C21 . . . . 0.7(3) no
    C19 C20 C21 C22 . . . . 0.9(3) no
    C20 C21 C22 C23 . . . . -1.4(3) no
    C21 C22 C23 C24 . . . . 0.2(3) no
    C22 C23 C24 C19 . . . . 1.4(3) no
    N4 C25 C27 C28 . . . . 0.01(14) no
    N4 C25 C27 C32 . . . . 178.36(9) no
    C26 C25 C27 C28 . . . . -178.44(10) no
    C26 C25 C27 C32 . . . . -0.09(15) no
    C25 C27 C28 O2 . . . . -1.44(16) no
    C25 C27 C28 C29 . . . . 177.84(9) no
    C25 C27 C32 C31 . . . . -178.45(9) no
    C28 C27 C32 C31 . . . . -0.02(17) no
    C32 C27 C28 O2 . . . . -179.85(10) no
    C32 C27 C28 C29 . . . . -0.57(16) no
    O2 C28 C29 C30 . . . . 179.98(10) no
    C27 C28 C29 C30 . . . . 0.67(17) no
    C28 C29 C30 C31 . . . . -0.16(19) no
    C29 C30 C31 C32 . . . . -0.4(2) no
    C30 C31 C32 C27 . . . . 0.5(2) no
loop_
    _geom_hbond_atom_site_label_D
    _geom_hbond_atom_site_label_H
    _geom_hbond_atom_site_label_A
    _geom_hbond_site_symmetry_D
    _geom_hbond_site_symmetry_H
    _geom_hbond_site_symmetry_A
    _geom_hbond_distance_DH
    _geom_hbond_distance_HA
    _geom_hbond_distance_DA
    _geom_hbond_angle_DHA
    _geom_hbond_publ_flag
    O1 H1 N1 . . . 0.84 1.84 2.5725(15) 145 yes
    O2 H2 N4 . . . 0.84 1.84 2.576(3) 146 yes
    O1 H1 S2 . . . 0.84 2.73 3.4112(12) 139 yes
    O2 H2 S3 . . . 0.84 2.78 3.4792(14) 141 yes
    C18 H18 O1 . . 2_655 0.99 2.52 3.4750(19) 161 yes
    C18 H17 Cg1 . . 1_545 0.99 2.54 3.5123(17) 165 yes
_iucr_refine_instructions_details
;
TITL SH065
CELL  0.71075 10.55558 11.02362 15.52615 75.992 71.967 65.589
ZERR  2 0.00027 0.00031 0.00045 0.001 0.001 0.001
LATT 1
SFAC C H N O S
UNIT 64 60 8 4 8
SHEL 99999.000000 0.000000
L.S. 10
FMAP 2
PLAN -53
WPDB -2
HTAB
BOND $H
CONF
LIST 4
TEMP -100.0
ACTA
SIZE 0.410 0.330 0.195
WGHT    0.052000    0.299100
FVAR       1.23832
S1    5    0.098531    0.184737    0.261576    11.00000    0.03573    0.03325 =
         0.03854    0.00559   -0.00120   -0.01161
S2    5    0.333739    0.229991    0.101971    11.00000    0.02997    0.02973 =
         0.03605    0.00752   -0.00505   -0.00918
S3    5    0.433196    0.065842    0.184283    11.00000    0.03227    0.02733 =
         0.03573    0.00250   -0.01294   -0.01093
S4    5    0.336028   -0.044210    0.064980    11.00000    0.03448    0.03974 =
         0.02849    0.00453   -0.01321   -0.01494
O1    4    0.340892    0.489910   -0.069027    11.00000    0.05255    0.02914 =
         0.05036    0.00114    0.00808   -0.01231
AFIX 147
H1    2    0.291911    0.450849   -0.028018    11.00000   -1.20000
AFIX   0
O2    4    0.656186   -0.095304    0.334894    11.00000    0.06974    0.03612 =
         0.05750    0.01291   -0.03963   -0.02823
AFIX 147
H2    2    0.619754   -0.098563    0.294866    11.00000   -1.20000
AFIX   0
N1    3    0.127225    0.473989    0.063175    11.00000    0.03155    0.02714 =
         0.03185    0.00132   -0.01110   -0.01122
N2    3    0.061469    0.402744    0.138863    11.00000    0.03180    0.03081 =
         0.03363    0.00047   -0.00769   -0.01202
N3    3    0.484649   -0.193266    0.187571    11.00000    0.03272    0.02980 =
         0.03166   -0.00053   -0.01266   -0.00967
N4    3    0.551667   -0.197806    0.254202    11.00000    0.02973    0.02751 =
         0.03042   -0.00048   -0.01116   -0.00847
C1    1    0.263846    0.622807   -0.080143    11.00000    0.05089    0.02917 =
         0.03285    0.00269   -0.01648   -0.01772
C2    1    0.329531    0.702373   -0.147983    11.00000    0.06423    0.04365 =
         0.03416    0.00454   -0.01614   -0.03048
AFIX  43
H3    2    0.423119    0.661763   -0.183987    11.00000   -1.20000
AFIX   0
C3    1    0.258682    0.839336   -0.162568    11.00000    0.08267    0.04532 =
         0.04495    0.01838   -0.03889   -0.04086
AFIX  43
H4    2    0.303608    0.892970   -0.208593    11.00000   -1.20000
AFIX   0
C4    1    0.122917    0.898867   -0.110675    11.00000    0.07576    0.02985 =
         0.07943    0.01796   -0.04947   -0.01936
AFIX  43
H5    2    0.074765    0.993481   -0.120647    11.00000   -1.20000
AFIX   0
C5    1    0.056613    0.821137   -0.044095    11.00000    0.04969    0.02937 =
         0.06943    0.00587   -0.03393   -0.00784
AFIX  43
H6    2   -0.037338    0.863556   -0.009187    11.00000   -1.20000
AFIX   0
C6    1    0.124610    0.680873   -0.026676    11.00000    0.04160    0.02704 =
         0.03729    0.00351   -0.02418   -0.01246
C7    1    0.053486    0.601387    0.047716    11.00000    0.03258    0.02913 =
         0.03652   -0.00233   -0.01795   -0.00852
C8    1   -0.094096    0.669310    0.103334    11.00000    0.03614    0.03663 =
         0.05285   -0.00651   -0.01433   -0.00284
AFIX 137
H7    2   -0.156578    0.727125    0.062432    11.00000   -1.20000
H8    2   -0.089800    0.723954    0.142864    11.00000   -1.20000
H9    2   -0.132347    0.601235    0.141049    11.00000   -1.20000
AFIX   0
C9    1    0.150348    0.287913    0.164179    11.00000    0.03083    0.02995 =
         0.03140   -0.00093   -0.00615   -0.01321
C10   1   -0.086135    0.294717    0.301855    11.00000    0.03303    0.04347 =
         0.04345    0.00542   -0.00254   -0.00984
AFIX  23
H10   2   -0.089121    0.381723    0.311076    11.00000   -1.20000
H11   2   -0.141699    0.312193    0.256252    11.00000   -1.20000
AFIX   0
C11   1   -0.149466    0.225567    0.391125    11.00000    0.03378    0.03465 =
         0.03345   -0.00402   -0.00238   -0.00994
C12   1   -0.259283    0.185303    0.395802    11.00000    0.03884    0.04910 =
         0.03995   -0.00879   -0.00464   -0.01646
AFIX  43
H12   2   -0.293113    0.200323    0.342682    11.00000   -1.20000
AFIX   0
C13   1   -0.320911    0.123274    0.476884    11.00000    0.04245    0.04794 =
         0.05952   -0.00851    0.00641   -0.02041
AFIX  43
H13   2   -0.397252    0.097159    0.479178    11.00000   -1.20000
AFIX   0
C14   1   -0.272398    0.099643    0.553260    11.00000    0.05946    0.04541 =
         0.04069   -0.00423    0.01359   -0.01457
AFIX  43
H14   2   -0.313588    0.055667    0.608542    11.00000   -1.20000
AFIX   0
C15   1   -0.163749    0.139582    0.550116    11.00000    0.08715    0.06422 =
         0.03311   -0.00327   -0.01739   -0.02153
AFIX  43
H15   2   -0.130412    0.123711    0.603557    11.00000   -1.20000
AFIX   0
C16   1   -0.102109    0.203077    0.469336    11.00000    0.05969    0.05609 =
         0.04857   -0.00127   -0.01949   -0.02713
AFIX  43
H16   2   -0.027450    0.231028    0.467844    11.00000   -1.20000
AFIX   0
C17   1    0.426256   -0.074002    0.149626    11.00000    0.02520    0.03130 =
         0.02553   -0.00059   -0.00572   -0.01091
C18   1    0.342521   -0.212439    0.068907    11.00000    0.04113    0.04533 =
         0.02903   -0.00606   -0.00928   -0.01977
AFIX  23
H17   2    0.314669   -0.214835    0.014213    11.00000   -1.20000
H18   2    0.443032   -0.275223    0.064412    11.00000   -1.20000
AFIX   0
C19   1    0.249502   -0.264503    0.152372    11.00000    0.03561    0.04255 =
         0.02965   -0.00121   -0.01471   -0.01833
C20   1    0.279342   -0.401877    0.169882    11.00000    0.04906    0.04224 =
         0.03606   -0.00466   -0.01663   -0.01669
AFIX  43
H19   2    0.359046   -0.459977    0.131476    11.00000   -1.20000
AFIX   0
C21   1    0.193960   -0.455350    0.242937    11.00000    0.06506    0.04411 =
         0.04269    0.00454   -0.02504   -0.02837
AFIX  43
H20   2    0.216373   -0.549700    0.254680    11.00000   -1.20000
AFIX   0
C22   1    0.076433   -0.371787    0.298662    11.00000    0.05173    0.05985 =
         0.03841    0.00633   -0.01640   -0.03354
AFIX  43
H21   2    0.016755   -0.408037    0.347869    11.00000   -1.20000
AFIX   0
C23   1    0.046746   -0.235007    0.281997    11.00000    0.03857    0.05718 =
         0.04467   -0.00518   -0.00448   -0.02196
AFIX  43
H22   2   -0.033659   -0.177134    0.320159    11.00000   -1.20000
AFIX   0
C24   1    0.133352   -0.181266    0.209957    11.00000    0.03720    0.04176 =
         0.04179   -0.00219   -0.00975   -0.01707
AFIX  43
H23   2    0.113114   -0.087302    0.200023    11.00000   -1.20000
AFIX   0
C25   1    0.580435   -0.309440    0.309545    11.00000    0.02577    0.02518 =
         0.03065   -0.00140   -0.00715   -0.00632
C26   1    0.543413   -0.423582    0.302478    11.00000    0.06110    0.03246 =
         0.05167    0.00587   -0.02976   -0.02169
AFIX 137
H24   2    0.445402   -0.411497    0.337974    11.00000   -1.20000
H25   2    0.610071   -0.508536    0.326540    11.00000   -1.20000
H26   2    0.550565   -0.425321    0.238301    11.00000   -1.20000
AFIX   0
C27   1    0.648267   -0.318859    0.382003    11.00000    0.02563    0.02867 =
         0.02951   -0.00080   -0.00732   -0.00741
C28   1    0.681432   -0.211905    0.391963    11.00000    0.03233    0.03100 =
         0.03605    0.00065   -0.01173   -0.01116
C29   1    0.741285   -0.222983    0.463355    11.00000    0.04376    0.04476 =
         0.04160   -0.00326   -0.01603   -0.01950
AFIX  43
H27   2    0.762165   -0.150093    0.469741    11.00000   -1.20000
AFIX   0
C30   1    0.770316   -0.338625    0.524586    11.00000    0.04991    0.05730 =
         0.03568    0.00291   -0.02002   -0.02255
AFIX  43
H28   2    0.811310   -0.345200    0.572847    11.00000   -1.20000
AFIX   0
C31   1    0.739982   -0.445659    0.516151    11.00000    0.06136    0.04892 =
         0.04114    0.01417   -0.02640   -0.02434
AFIX  43
H29   2    0.760627   -0.525700    0.558199    11.00000   -1.20000
AFIX   0
C32   1    0.679425   -0.434897    0.446014    11.00000    0.04747    0.03443 =
         0.03980    0.00594   -0.01817   -0.01747
AFIX  43
H30   2    0.658254   -0.508354    0.441008    11.00000   -1.20000
HKLF 4
REM  SH065
REM R1 =  0.0342 for   6443 Fo > 4sig(Fo)  and  0.0380 for all   7075 data
REM    383 parameters refined using      0 restraints
END
WGHT      0.0520      0.2990
REM Highest difference peak  0.393,  deepest hole -0.347,  1-sigma level  0.057
Q1    1   0.0857  0.6441  0.0017  11.00000  0.05    0.39
Q2    1   0.6721 -0.3790  0.4064  11.00000  0.05    0.38
Q3    1   0.6264 -0.3175  0.3463  11.00000  0.05    0.38
Q4    1   0.1239  0.2397  0.2075  11.00000  0.05    0.35
Q5    1   0.1767 -0.2211  0.1798  11.00000  0.05    0.34
Q6    1  -0.3033  0.1358  0.5133  11.00000  0.05    0.33
Q7    1   0.6747 -0.2804  0.3814  11.00000  0.05    0.32
Q8    1   0.0939  0.4392  0.0988  11.00000  0.05    0.32
Q9    1   0.2899  0.6651 -0.1252  11.00000  0.05    0.31
Q10   1   0.4774 -0.3978  0.2717  11.00000  0.05    0.30
Q11   1  -0.1178  0.2383  0.3568  11.00000  0.05    0.30
Q12   1   0.4718 -0.1460  0.1631  11.00000  0.05    0.29
Q13   1   0.7574 -0.2786  0.4897  11.00000  0.05    0.28
Q14   1   0.3826 -0.0440  0.1088  11.00000  0.05    0.28
Q15   1   0.5368 -0.2438  0.2917  11.00000  0.05    0.28
Q16   1  -0.2803  0.1472  0.4353  11.00000  0.05    0.27
Q17   1   0.0927  0.7362 -0.0310  11.00000  0.05    0.27
Q18   1   0.5261 -0.4757  0.3603  11.00000  0.05    0.27
Q19   1   0.7191 -0.3779  0.5338  11.00000  0.05    0.27
Q20   1   0.5357 -0.1399  0.2685  11.00000  0.05    0.27
Q21   1  -0.1150  0.2070  0.4236  11.00000  0.05    0.27
Q22   1   0.6819 -0.4236  0.4842  11.00000  0.05    0.26
Q23   1   0.7227 -0.2211  0.4221  11.00000  0.05    0.26
Q24   1   0.2788  0.0225  0.0796  11.00000  0.05    0.25
Q25   1  -0.0159  0.6391  0.0693  11.00000  0.05    0.25
Q26   1   0.4105  0.0661  0.2407  11.00000  0.05    0.25
Q27   1   0.4394  0.0757  0.2307  11.00000  0.05    0.24
Q28   1   0.2357  0.2615  0.1307  11.00000  0.05    0.24
Q29   1   0.2953  0.7681 -0.1454  11.00000  0.05    0.24
Q30   1   0.3905  0.1408  0.1378  11.00000  0.05    0.24
Q31   1  -0.2162  0.2365  0.3970  11.00000  0.05    0.24
Q32   1   0.5713 -0.3660  0.3044  11.00000  0.05    0.23
Q33   1  -0.1738  0.1997  0.3890  11.00000  0.05    0.23
Q34   1   0.2753 -0.3387  0.1664  11.00000  0.05    0.23
Q35   1   0.1084 -0.2138  0.2442  11.00000  0.05    0.23
Q36   1   0.1410 -0.4084  0.2787  11.00000  0.05    0.22
Q37   1   0.2988 -0.2343  0.1193  11.00000  0.05    0.22
Q38   1   0.0855  0.8582 -0.0952  11.00000  0.05    0.22
Q39   1   0.0912  0.5374  0.0691  11.00000  0.05    0.22
Q40   1   0.4359 -0.0152  0.1647  11.00000  0.05    0.21
Q41   1  -0.2459  0.1409  0.5675  11.00000  0.05    0.21
Q42   1   0.2863  0.5740 -0.0802  11.00000  0.05    0.21
Q43   1   0.2919  0.5389 -0.0880  11.00000  0.05    0.21
Q44   1   0.3361 -0.0022  0.0158  11.00000  0.05    0.21
Q45   1   0.3598  0.2673  0.0562  11.00000  0.05    0.21
Q46   1   0.6644 -0.1541  0.3726  11.00000  0.05    0.21
Q47   1   0.0650  0.4258  0.1560  11.00000  0.05    0.21
Q48   1   0.1856  0.8582 -0.1507  11.00000  0.05    0.20
Q49   1   0.2177 -0.4238  0.1973  11.00000  0.05    0.20
Q50   1   0.5344 -0.1940  0.2264  11.00000  0.05    0.20
Q51   1   0.3385 -0.1249  0.0671  11.00000  0.05    0.20
Q52   1  -0.1459  0.1955  0.5109  11.00000  0.05    0.20
Q53   1  -0.0434  0.3242  0.3225  11.00000  0.05    0.19
;
