# Supplementary material for: Crystal structure of 1,2-bis­((benzyl­sulfan­yl){2-[1-(2-hy­droxy­phen­yl)ethyl­idene]hydrazin-1-yl­idene}meth­yl)disulfane
Source: Acta Crystallogr E Crystallogr Commun. 2016 Feb 17;72(Pt 3):337–9. doi: 10.1107/S2056989016002371 (PMC4778811; doi:10.1107/S2056989016002371)
Supplement: Supplementary file 2 [file e-72-00337-Isup2.hkl]

# 
# h,k,l, Fc-squared, Fo-squared, sigma(Fo-squared) and status flag 
# 
data_I
_shelx_title ' SH065' 
_shelx_refln_list_code          4 
_shelx_F_calc_maximum      202.35 
_exptl_crystal_F_000       660.00 
_reflns_d_resolution_high  0.7706 
 
loop_ 
 _symmetry_equiv_pos_as_xyz 
 'x, y, z' 
 '-x, -y, -z' 
 
_cell_length_a    10.5556 
_cell_length_b    11.0236 
_cell_length_c    15.5261 
_cell_angle_alpha  75.992 
_cell_angle_beta   71.967 
_cell_angle_gamma  65.589 
 
_shelx_F_squared_multiplier     1.000 
 
loop_ 
 _refln_index_h 
 _refln_index_k 
 _refln_index_l 
 _refln_F_squared_calc 
 _refln_F_squared_meas 
 _refln_F_squared_sigma 
 _refln_observed_status 
   2   0   0     3043.39     3212.25     71.17 o 
   3   0   0     2879.63     3034.04     48.00 o 
   4   0   0     3474.31     3862.81     69.85 o 
   5   0   0     5406.73     6466.84     99.29 o 
   6   0   0       31.69       42.30      1.08 o 
   7   0   0       12.04       11.27      0.26 o 
   8   0   0      314.33      289.09      2.95 o 
   9   0   0     1078.57     1097.79     27.13 o 
  10   0   0      436.48      421.23     11.39 o 
  11   0   0       15.67       14.92      2.11 o 
  12   0   0      273.86      267.70      8.99 o 
 -11   1   0       18.50       18.36      2.35 o 
 -10   1   0       38.65       35.91      2.54 o 
  -9   1   0       22.08       26.27      2.27 o 
  -8   1   0      744.82      734.93     19.02 o 
  -7   1   0      165.48      171.70      5.29 o 
  -6   1   0        4.31        6.04      0.16 o 
  -5   1   0      107.94      111.03      5.58 o 
  -4   1   0      736.33      837.57     10.96 o 
  -3   1   0     1005.89     1064.20     11.31 o 
  -2   1   0     1580.51     1855.47     25.54 o 
  -1   1   0     5274.12     5742.57    100.76 o 
   2   1   0     5306.61     5904.91     74.91 o 
   3   1   0      125.10      124.44      1.23 o 
   4   1   0       28.16       24.19      0.45 o 
   5   1   0      101.51      134.85      1.89 o 
   6   1   0       72.73       53.13      0.69 o 
   7   1   0       36.96       39.33      0.57 o 
   8   1   0       96.20       96.26      1.14 o 
   9   1   0      923.95      915.15     11.63 o 
  10   1   0      177.43      194.58      5.78 o 
  11   1   0       17.48       16.92      1.93 o 
  12   1   0        1.72        3.90      2.92 o 
 -11   2   0        2.00        1.02      2.48 o 
 -10   2   0        1.35        2.23      2.28 o 
  -9   2   0       87.86       85.34      5.30 o 
  -8   2   0      135.25      150.93      6.04 o 
  -7   2   0        7.65       11.65      2.07 o 
  -6   2   0        0.09        0.05      0.36 o 
  -5   2   0     1589.24     1798.35     21.99 o 
  -4   2   0       17.77       30.96      0.93 o 
  -3   2   0      618.62      660.80     18.42 o 
  -2   2   0       25.04       18.43      0.93 o 
  -1   2   0     8005.78     8794.75    215.38 o 
   0   2   0     6645.30     7319.84    138.68 o 
   1   2   0      109.69       99.08      1.43 o 
   2   2   0       83.46       86.96      0.83 o 
   3   2   0       23.81       24.30      0.27 o 
   4   2   0       67.15       74.30      1.21 o 
   5   2   0      245.33      249.33      4.49 o 
   6   2   0       29.15       31.05      0.74 o 
   7   2   0      262.86      225.88      2.57 o 
   8   2   0       63.28       67.16      1.06 o 
   9   2   0      144.97      137.62      1.78 o 
  10   2   0        2.86        3.00      0.34 o 
  11   2   0        5.25        5.15      1.34 o 
  12   2   0      185.16      173.74      7.55 o 
 -10   3   0       34.49       36.49      3.03 o 
  -9   3   0        0.76        0.93      1.36 o 
  -8   3   0        1.87        3.05      1.49 o 
  -7   3   0       29.63       28.25      1.90 o 
  -6   3   0       38.66       46.89      0.59 o 
  -5   3   0     1871.79     2003.90     33.46 o 
  -4   3   0      554.49      547.08      8.59 o 
  -3   3   0      662.40      706.25      9.12 o 
  -2   3   0      515.70      583.97      7.41 o 
  -1   3   0     1364.42     1454.62     20.56 o 
   0   3   0     3971.88     4223.19     79.41 o 
   1   3   0      435.65      442.69      5.47 o 
   2   3   0       41.27       31.97      0.55 o 
   3   3   0      404.85      384.91      4.38 o 
   4   3   0      735.57      695.34      6.45 o 
   5   3   0        1.64       10.02      0.80 o 
   6   3   0      140.91      169.66      2.07 o 
   7   3   0       36.00       32.41      0.79 o 
   8   3   0      348.10      335.40      4.04 o 
   9   3   0       56.70       48.99      0.84 o 
  10   3   0        1.69        2.49      0.34 o 
  11   3   0       20.72       19.65      0.64 o 
  12   3   0       18.31       12.25      1.75 o 
 -10   4   0       71.50       77.50      4.54 o 
  -9   4   0      173.69      182.12      6.53 o 
  -8   4   0      302.72      340.03      9.70 o 
  -7   4   0       29.05       23.43      2.05 o 
  -6   4   0     1040.86     1053.96     16.15 o 
  -5   4   0      166.74      155.26      4.36 o 
  -4   4   0     2552.54     2827.00     46.11 o 
  -3   4   0      194.44      170.44      2.36 o 
  -2   4   0       89.59       80.88      1.39 o 
  -1   4   0     1365.52     1445.34     30.15 o 
   0   4   0       74.38       71.17      2.13 o 
   1   4   0       46.84       54.97      0.87 o 
   2   4   0      731.19      798.44     11.17 o 
   3   4   0      537.79      577.08     34.76 o 
   4   4   0      880.29      892.79     12.93 o 
   5   4   0      547.80      511.02      4.93 o 
   6   4   0      292.46      289.26      2.90 o 
   7   4   0       23.18       22.58      0.69 o 
   8   4   0      718.05      708.29     10.58 o 
   9   4   0      106.88      115.03      1.62 o 
  10   4   0        4.55        8.03      0.50 o 
  11   4   0       23.50       23.43      0.62 o 
  12   4   0       67.25       68.41      2.92 o 
  -9   5   0        1.57        2.54      1.88 o 
  -8   5   0       10.50       11.59      2.15 o 
  -7   5   0       30.17       29.12      1.84 o 
  -6   5   0      147.39      144.60      2.19 o 
  -5   5   0      225.24      222.79      4.55 o 
  -4   5   0       86.38       96.13      3.71 o 
  -3   5   0       44.64       25.55      0.76 o 
  -2   5   0        3.56        2.87      0.36 o 
  -1   5   0     1261.47     1515.69     31.64 o 
   0   5   0      545.11      583.83      8.05 o 
   1   5   0       20.73       21.11      0.71 o 
   2   5   0     1002.24     1046.28     15.35 o 
   3   5   0       32.67       44.91      1.56 o 
   4   5   0     1350.61     1438.57     17.69 o 
   5   5   0     1983.73     2147.53     44.27 o 
   6   5   0      320.24      347.59      4.11 o 
   7   5   0      450.75      446.75      4.68 o 
   8   5   0      220.79      207.69      2.78 o 
   9   5   0       57.30       61.25      1.54 o 
  10   5   0       20.75       17.77      0.73 o 
  11   5   0       76.56       78.37      1.58 o 
  12   5   0        3.33        2.93      0.58 o 
  13   5   0       25.41       27.10      1.96 o 
  -8   6   0       40.94       43.78      3.29 o 
  -7   6   0       73.45       73.26      5.31 o 
  -6   6   0       85.56       88.13      3.83 o 
  -5   6   0        0.49        0.67      0.26 o 
  -4   6   0      231.07      227.72      3.45 o 
  -3   6   0      139.47      133.61      3.51 o 
  -2   6   0       17.55       20.87      0.80 o 
  -1   6   0      498.78      442.35      6.23 o 
   0   6   0      194.48      196.07      5.09 o 
   1   6   0     1238.67     1251.16     18.98 o 
   2   6   0        3.63        3.21      0.44 o 
   3   6   0      752.43      645.39      9.37 o 
   4   6   0        1.89        0.19      0.16 o 
   5   6   0      602.37      598.45      7.06 o 
   6   6   0        0.09        0.73      0.35 o 
   7   6   0       94.85      100.97      1.55 o 
   8   6   0      984.55      939.57     26.40 o 
   9   6   0      288.58      285.46      5.34 o 
  10   6   0      135.15      162.46     25.95 o 
  11   6   0        7.69        8.58      0.67 o 
  12   6   0       82.39       81.84      1.63 o 
  -8   7   0       64.84       68.66      4.26 o 
  -7   7   0      178.04      186.38      8.97 o 
  -6   7   0       68.63       69.40      3.07 o 
  -5   7   0      311.90      316.28      4.11 o 
  -4   7   0        9.74        8.30      0.83 o 
  -3   7   0        0.49        0.80      0.38 o 
  -2   7   0      168.82      159.04      2.84 o 
  -1   7   0      609.01      575.71      8.64 o 
   0   7   0     1668.85     1803.75     29.80 o 
   1   7   0      377.38      366.75      6.35 o 
   2   7   0      728.74      744.01     11.64 o 
   3   7   0      862.54      827.07     17.86 o 
   4   7   0      770.91      770.16     11.84 o 
   5   7   0      348.20      314.88      7.31 o 
   6   7   0      183.96      181.60      4.15 o 
   7   7   0      666.69      637.17      9.81 o 
   8   7   0        0.98        0.83      0.39 o 
   9   7   0      224.51      225.22      6.41 o 
  10   7   0      136.73      138.15      3.93 o 
  11   7   0       25.90       26.88      1.62 o 
  12   7   0      184.73      179.44      3.76 o 
  -7   8   0       77.11       79.22      4.32 o 
  -6   8   0      107.53      103.10      4.88 o 
  -5   8   0       81.36       82.85      2.31 o 
  -4   8   0       37.97       34.69      0.97 o 
  -3   8   0      254.15      233.77      3.83 o 
  -2   8   0       16.51       16.57      1.24 o 
  -1   8   0      143.19      137.58      4.52 o 
   0   8   0     1629.50     1563.09     27.16 o 
   1   8   0     1597.45     1592.72     26.84 o 
   2   8   0     2556.85     2699.55     58.24 o 
   3   8   0       27.71       29.68      1.39 o 
   4   8   0     1567.65     1586.47     26.56 o 
   5   8   0        6.14        6.97      0.53 o 
   6   8   0      316.15      304.89      4.13 o 
   7   8   0        4.94        5.80      1.50 o 
   8   8   0       92.33       94.60      1.80 o 
   9   8   0      252.14      231.10     13.73 o 
  10   8   0       62.08       54.52      2.70 o 
  11   8   0      263.57      275.70      7.34 o 
  12   8   0        0.48        0.20      0.73 o 
  -6   9   0      117.07      116.10      5.18 o 
  -5   9   0       41.22       45.60      1.38 o 
  -4   9   0        5.21        5.76      0.57 o 
  -3   9   0       14.01       16.67      1.05 o 
  -2   9   0       40.47       42.58      1.53 o 
  -1   9   0       77.31       69.56      1.72 o 
   0   9   0       20.57       15.07      1.16 o 
   1   9   0       32.60       34.27      1.43 o 
   2   9   0      570.99      573.96      9.79 o 
   3   9   0      333.46      332.71      5.76 o 
   4   9   0       52.54       56.95      2.02 o 
   5   9   0       40.97       32.52      3.53 o 
   6   9   0      497.91      483.90      7.46 o 
   7   9   0        0.55        0.82      0.50 o 
   8   9   0        2.94        2.99      0.62 o 
   9   9   0       19.72       21.31      0.87 o 
  10   9   0       12.22       10.36      0.98 o 
  11   9   0      143.94      151.19      5.96 o 
  12   9   0        8.00        8.65      1.41 o 
  -4  10   0       18.40       20.76      1.26 o 
  -3  10   0      158.48      152.67      3.09 o 
  -2  10   0        9.47        5.94      1.13 o 
  -1  10   0      152.19      136.75      2.90 o 
   0  10   0      167.06      148.23      3.44 o 
   1  10   0       13.59       16.69      1.15 o 
   2  10   0      476.82      481.82      8.33 o 
   3  10   0      236.12      214.56      4.58 o 
   4  10   0      364.57      388.12      7.05 o 
   5  10   0      706.80      715.37     17.13 o 
   6  10   0      143.92      135.20      2.86 o 
   7  10   0       16.69       14.58      0.90 o 
   8  10   0       47.62       47.23      1.18 o 
   9  10   0       62.66       60.07      1.63 o 
  10  10   0       89.96       91.19      2.21 o 
  11  10   0       57.69       53.60      2.93 o 
  -3  11   0      229.61      249.31      6.22 o 
  -2  11   0       83.86       74.89      3.81 o 
  -1  11   0       30.51       41.63      1.73 o 
   0  11   0       66.87       66.64      2.10 o 
   1  11   0      337.27      312.87      6.52 o 
   2  11   0        5.54        4.46      1.00 o 
   3  11   0      320.36      315.47      6.14 o 
   4  11   0       82.30       84.54      2.93 o 
   5  11   0       25.47       24.46      1.89 o 
   6  11   0      621.22      607.14     18.34 o 
   7  11   0       81.80       84.98      3.17 o 
   8  11   0       34.78       31.75      1.24 o 
   9  11   0      173.24      169.38      8.34 o 
  10  11   0      168.00      124.10     92.94 o 
  11  11   0       37.26       41.99      4.25 o 
  -1  12   0        7.79        5.94      1.25 o 
   0  12   0        4.59        1.47      2.50 o 
   1  12   0       46.49       44.18      2.29 o 
   2  12   0       29.99       33.60      2.95 o 
   3  12   0        0.82        1.06      1.02 o 
   4  12   0        2.74        2.17      0.98 o 
   5  12   0       34.21       30.87      2.84 o 
   6  12   0      138.61      138.24      5.94 o 
   7  12   0       31.27       30.85      2.07 o 
   8  12   0       13.33       16.03      3.79 o 
   9  12   0        1.37        1.84      1.71 o 
  10  12   0       32.34       25.66     20.66 o 
   1  13   0       14.10       13.24      1.77 o 
   2  13   0       15.12        8.25      6.35 o 
   3  13   0        0.01        0.20      1.00 o 
   4  13   0      103.91      104.28      3.95 o 
   5  13   0      365.96      382.94      8.28 o 
   6  13   0       86.98      101.01      3.84 o 
   7  13   0       47.57       48.52      2.86 o 
   8  13   0       71.88       84.68      3.48 o 
  -8 -13   1        4.93        4.98      1.68 o 
  -7 -13   1       37.17       43.93      3.64 o 
  -6 -13   1        9.24        8.55      0.92 o 
  -5 -13   1        1.58        1.03      1.13 o 
  -4 -13   1       96.13      101.24      3.37 o 
  -3 -13   1       72.10       81.93      5.95 o 
  -2 -13   1        6.77        4.12      2.03 o 
  -1 -13   1        5.82        6.53      2.15 o 
  -9 -12   1      133.18      145.19      5.31 o 
  -8 -12   1        4.53        3.60      0.77 o 
  -7 -12   1        7.29        8.40      0.68 o 
  -6 -12   1      379.67      392.79      7.57 o 
  -5 -12   1        6.72        5.15      2.02 o 
  -4 -12   1        2.78        3.05      1.06 o 
  -3 -12   1       28.22       23.50      1.58 o 
  -2 -12   1        0.38        0.49      1.34 o 
  -1 -12   1      420.67      445.04      9.41 o 
   0 -12   1       20.13       18.00      1.87 o 
   1 -12   1       73.95       88.07      7.06 o 
 -10 -11   1       12.17       10.40      1.65 o 
  -9 -11   1      327.53      322.09      6.71 o 
  -8 -11   1       91.44       90.95      2.38 o 
  -7 -11   1        4.38        5.77      0.84 o 
  -6 -11   1      130.15      121.47      4.32 o 
  -5 -11   1       21.70       24.38      4.83 o 
  -4 -11   1       36.42       36.30      2.04 o 
  -3 -11   1       65.65       65.57      2.19 o 
  -2 -11   1      101.29       95.08      2.65 o 
  -1 -11   1      301.89      289.47      6.30 o 
   0 -11   1      186.16      197.38      4.77 o 
   1 -11   1      237.67      248.36      5.46 o 
   2 -11   1       24.68       28.65      1.77 o 
   3 -11   1      288.26      292.09      6.28 o 
 -11 -10   1        0.26        0.19      0.56 o 
 -10 -10   1       66.20       72.37      1.85 o 
  -9 -10   1       68.47       72.08      2.38 o 
  -8 -10   1       79.34       77.03      1.67 o 
  -7 -10   1      389.18      375.91      6.57 o 
  -6 -10   1       48.46       46.56      1.55 o 
  -5 -10   1       42.55       43.54      2.15 o 
  -4 -10   1       24.27       24.81      1.74 o 
  -3 -10   1       40.80       38.39      1.88 o 
  -2 -10   1      122.60      128.70      3.88 o 
  -1 -10   1        4.41        3.75      0.85 o 
   0 -10   1      227.84      235.51      5.36 o 
   1 -10   1      191.65      184.26      3.69 o 
   2 -10   1      198.57      198.83      4.99 o 
   3 -10   1        0.00        0.21      0.63 o 
   4 -10   1       22.72       25.56      1.90 o 
 -12  -9   1       37.94       33.42      2.07 o 
 -11  -9   1        1.35        1.67      0.79 o 
 -10  -9   1       21.76       17.16      5.82 o 
  -9  -9   1       11.74        9.87      0.66 o 
  -8  -9   1      102.19       96.43      1.81 o 
  -7  -9   1        2.46        2.51      0.73 o 
  -6  -9   1     1053.25     1048.03     18.04 o 
  -5  -9   1      235.42      195.45     20.07 o 
  -4  -9   1        3.66        4.71      1.48 o 
  -3  -9   1     1555.03     1555.98     26.87 o 
  -2  -9   1       29.29       27.98      1.32 o 
  -1  -9   1      931.91      864.57     18.60 o 
   0  -9   1      704.38      660.77     11.92 o 
   1  -9   1        7.80        8.40      1.01 o 
   2  -9   1       39.70       28.55      2.08 o 
   3  -9   1      280.70      275.98      8.26 o 
   4  -9   1        2.23        2.43      0.65 o 
   5  -9   1        0.11        0.77      0.59 o 
   6  -9   1        0.02        0.35      1.44 o 
 -12  -8   1       18.55       17.61      2.30 o 
 -11  -8   1        0.07        0.11      0.60 o 
 -10  -8   1        5.32        5.52      0.69 o 
  -9  -8   1        0.57        0.16      0.41 o 
  -8  -8   1        0.05        0.06      0.29 o 
  -7  -8   1       13.62       12.67      0.70 o 
  -6  -8   1        0.82        1.56      0.37 o 
  -5  -8   1      102.82       95.36      1.48 o 
  -4  -8   1     1231.47     1228.16     61.91 o 
  -3  -8   1        1.05        1.36      0.89 o 
  -2  -8   1      621.70      619.32     11.10 o 
  -1  -8   1      161.59      154.68      3.83 o 
   0  -8   1       19.81       23.52      1.21 o 
   1  -8   1        4.88       11.82      7.24 o 
   2  -8   1       47.49       52.29      2.15 o 
   3  -8   1      159.44      165.46      3.73 o 
   4  -8   1      161.75      156.85      2.96 o 
   5  -8   1       13.54       15.03      0.80 o 
   6  -8   1       67.72       66.79      2.17 o 
   7  -8   1      164.33      177.50      6.98 o 
 -12  -7   1      224.69      241.64      4.40 o 
 -11  -7   1       71.35       65.78      3.20 o 
 -10  -7   1       54.91       57.76      3.15 o 
  -9  -7   1       47.15       41.93      1.00 o 
  -8  -7   1      197.17      178.78      2.99 o 
  -7  -7   1      305.82      298.52      4.36 o 
  -6  -7   1      743.74      708.60      9.06 o 
  -5  -7   1     1090.54     1050.13     13.58 o 
  -4  -7   1     1038.57     1033.81     16.23 o 
  -3  -7   1     1513.77     1554.13     26.10 o 
  -2  -7   1        0.29        0.53      0.58 o 
  -1  -7   1     2163.59     2185.69    101.73 o 
   0  -7   1      218.88      210.56      5.76 o 
   1  -7   1      775.26      738.21     15.54 o 
   2  -7   1        1.47        2.20      0.59 o 
   3  -7   1        7.89        8.90      0.73 o 
   4  -7   1        5.32        4.39      0.79 o 
   5  -7   1      190.78      188.34     10.10 o 
   6  -7   1      642.32      630.87     14.07 o 
   7  -7   1       15.34       16.90      4.71 o 
   8  -7   1       66.31       77.99      4.35 o 
 -12  -6   1       55.53       58.63      1.23 o 
 -11  -6   1      391.09      384.55      6.75 o 
 -10  -6   1        1.81        2.29      0.67 o 
  -9  -6   1       37.89       33.15      1.04 o 
  -8  -6   1       25.92       23.24      0.85 o 
  -7  -6   1       16.36       14.36      0.60 o 
  -6  -6   1      262.97      250.18      3.29 o 
  -5  -6   1      979.92      982.03     13.07 o 
  -4  -6   1       55.02       57.01      0.90 o 
  -3  -6   1       85.27       78.54      1.47 o 
  -2  -6   1      436.39      362.69      6.84 o 
  -1  -6   1        3.71        6.55      3.78 o 
   0  -6   1        1.53        4.02      0.52 o 
   1  -6   1       62.28       68.02      1.62 o 
   2  -6   1      629.64      634.40      9.29 o 
   3  -6   1        9.27       12.90      1.03 o 
   4  -6   1      212.67      206.07      3.92 o 
   5  -6   1      221.59      215.38      4.78 o 
   6  -6   1       14.48       16.07      1.51 o 
   7  -6   1       33.75       33.78      0.75 o 
   8  -6   1       56.22       59.39      5.58 o 
 -12  -5   1       17.83       19.88      1.63 o 
 -11  -5   1        5.49        8.06      0.59 o 
 -10  -5   1      167.27      166.65      3.11 o 
  -9  -5   1      120.88      118.38      3.36 o 
  -8  -5   1     1686.30     1695.86     26.62 o 
  -7  -5   1       53.72       41.68      7.96 o 
  -6  -5   1      473.45      420.88      5.02 o 
  -5  -5   1      323.24      286.88      3.45 o 
  -4  -5   1     3912.16     4223.90    143.32 o 
  -3  -5   1     1324.92     1443.12     25.44 o 
  -2  -5   1       97.83      100.74      1.74 o 
  -1  -5   1       43.26       57.87      5.65 o 
   0  -5   1       16.30       15.94      0.86 o 
   1  -5   1     1526.61     1606.59     70.15 o 
   2  -5   1      190.75      235.26      3.44 o 
   3  -5   1       36.18       27.47      0.82 o 
   4  -5   1     1707.63     1749.43     27.50 o 
   5  -5   1      374.86      348.23      4.78 o 
   6  -5   1        1.04        0.63      0.31 o 
   7  -5   1        3.81        1.89      0.33 o 
   8  -5   1       20.26       25.65      3.86 o 
   9  -5   1       16.91       16.43      2.52 o 
 -12  -4   1        0.90        0.91      1.00 o 
 -11  -4   1      200.45      206.94      3.14 o 
 -10  -4   1       28.84       29.45      0.91 o 
  -9  -4   1      950.13      925.55     14.69 o 
  -8  -4   1     1240.19     1211.56     24.27 o 
  -7  -4   1      280.71      243.82      2.54 o 
  -6  -4   1     2875.18     3253.17     45.92 o 
  -5  -4   1     1652.56     1812.68     23.11 o 
  -4  -4   1       46.26       26.59      0.49 o 
  -3  -4   1      157.85      151.21      1.66 o 
  -2  -4   1      700.30      660.94     34.14 o 
  -1  -4   1      916.28      928.82     13.04 o 
   0  -4   1     1418.46     1514.45     22.32 o 
   1  -4   1     7986.40     8939.21    183.84 o 
   2  -4   1      208.90      160.19      2.78 o 
   3  -4   1        0.08        3.73      2.12 o 
   4  -4   1       77.73       58.09      4.39 o 
   5  -4   1     1717.39     1761.30     26.85 o 
   6  -4   1      490.63      487.23     12.35 o 
   7  -4   1        0.67        0.54      0.31 o 
   8  -4   1       10.56       12.11      1.42 o 
   9  -4   1        0.01       -0.37      1.35 o 
  10  -4   1      286.87      301.20     10.40 o 
 -12  -3   1       32.15       32.27      2.32 o 
 -11  -3   1      224.41      221.09      7.64 o 
 -10  -3   1        2.93        3.26      0.32 o 
  -9  -3   1       14.63       14.72      0.59 o 
  -8  -3   1        0.85        2.17      0.37 o 
  -7  -3   1     2516.10     2748.69     51.03 o 
  -6  -3   1      559.41      584.76      5.84 o 
  -5  -3   1        1.52        1.22      0.18 o 
  -4  -3   1     1563.15     1674.49     17.58 o 
  -3  -3   1     2455.25     2623.66     33.95 o 
  -2  -3   1     1381.79     1441.02     29.11 o 
  -1  -3   1      300.18      291.47      3.75 o 
   0  -3   1       19.09       20.07      0.59 o 
   1  -3   1      229.74      222.14      4.39 o 
   2  -3   1     2689.81     2985.81     84.42 o 
   3  -3   1       21.64       17.37      1.21 o 
   4  -3   1      107.51      127.19      4.41 o 
   5  -3   1      151.55      132.78      8.19 o 
   6  -3   1      732.61      729.39     17.26 o 
   7  -3   1        5.87        5.31      0.37 o 
   8  -3   1       34.01       31.49      2.66 o 
   9  -3   1       60.90       63.03      3.35 o 
  10  -3   1       46.88       46.93      3.38 o 
 -12  -2   1       25.06       25.84      3.86 o 
 -11  -2   1        4.19        5.15      1.37 o 
 -10  -2   1       26.95       26.87      1.07 o 
  -9  -2   1        0.07        1.94      1.05 o 
  -8  -2   1       20.76       21.13      1.80 o 
  -7  -2   1      187.92      184.94      2.08 o 
  -6  -2   1     1014.68     1038.42     23.18 o 
  -5  -2   1       33.91       37.37      0.58 o 
  -4  -2   1      944.37     1096.90     14.36 o 
  -3  -2   1      704.70      805.88      7.38 o 
  -2  -2   1       49.45       31.43      0.43 o 
  -1  -2   1        8.35       18.86      8.01 o 
   0  -2   1     3104.85     3421.77     55.57 o 
   1  -2   1     1147.91     1253.02     17.00 o 
   2  -2   1      243.88      216.38      3.44 o 
   3  -2   1     1629.78     1856.83     44.84 o 
   4  -2   1        0.10        0.33      0.21 o 
   5  -2   1       55.21       38.62      0.65 o 
   6  -2   1      847.51      861.77     13.98 o 
   7  -2   1       37.34       32.60      0.70 o 
   8  -2   1       44.63       41.41      0.50 o 
   9  -2   1      294.51      294.12     10.36 o 
  10  -2   1        0.20        0.33      1.82 o 
  11  -2   1       92.65       93.87      6.29 o 
 -12  -1   1      319.93      333.91     12.64 o 
 -11  -1   1        3.56        3.98      1.55 o 
 -10  -1   1      132.23      125.72      4.21 o 
  -9  -1   1      383.20      362.08      3.58 o 
  -8  -1   1      277.35      248.96      2.58 o 
  -7  -1   1       64.31       56.98      0.71 o 
  -6  -1   1      240.68      240.68      4.63 o 
  -5  -1   1      121.17      116.86      1.38 o 
  -4  -1   1     1278.88     1280.55     14.76 o 
  -3  -1   1      540.90      573.32      5.96 o 
  -2  -1   1     8570.66     9432.55    133.70 o 
  -1  -1   1     1624.35     1772.36     20.05 o 
   1  -1   1      722.05      754.41      9.85 o 
   2  -1   1     3850.56     4185.05     69.61 o 
   3  -1   1      138.05      116.26      1.29 o 
   4  -1   1       57.17       72.91      1.04 o 
   5  -1   1      451.28      477.29      9.79 o 
   6  -1   1       49.27       50.80      2.03 o 
   7  -1   1        0.17        0.00      0.10 o 
   8  -1   1        0.88        0.55      0.14 o 
   9  -1   1      345.53      364.85      9.68 o 
  10  -1   1       72.77       71.32      3.49 o 
  11  -1   1       33.76       32.96      2.69 o 
 -11   0   1      121.59      124.70      5.15 o 
 -10   0   1        9.08        8.34      1.69 o 
  -9   0   1       71.33       71.56      4.43 o 
  -8   0   1      214.78      213.13      5.60 o 
  -7   0   1       46.92       55.03      2.01 o 
  -6   0   1      193.45      175.75      1.58 o 
  -5   0   1       51.16       53.11      0.52 o 
  -4   0   1     1396.11     1563.05     15.65 o 
  -3   0   1     2976.27     3142.30     35.22 o 
  -2   0   1     6950.59     7811.76    227.62 o 
   2   0   1       71.60       76.18      2.13 o 
   3   0   1       24.24       27.61      0.36 o 
   4   0   1     1610.41     1719.86     33.04 o 
   5   0   1      786.65      819.14     17.19 o 
   6   0   1      421.06      373.42      4.91 o 
   7   0   1      116.39      108.11      1.88 o 
   8   0   1       27.70       25.72      0.59 o 
   9   0   1      410.66      421.14      5.89 o 
  10   0   1      359.86      350.89      9.63 o 
  11   0   1        2.06        0.39      1.17 o 
  12   0   1        1.23        0.87      1.49 o 
 -11   1   1      117.80      127.03      5.26 o 
 -10   1   1        4.48        7.42      2.77 o 
  -9   1   1       39.70       38.66      3.73 o 
  -8   1   1      205.00      193.34      5.49 o 
  -7   1   1       20.16       15.46      1.34 o 
  -6   1   1       56.06       46.31      1.73 o 
  -5   1   1      187.61      171.67      4.50 o 
  -4   1   1      105.52      103.40      2.42 o 
  -3   1   1     4058.39     4391.80    110.20 o 
  -2   1   1      474.27       16.03    286.57 o 
  -1   1   1    12038.19    12767.77    623.51 o 
   2   1   1     2290.77     2480.83     52.11 o 
   3   1   1     3342.61     3614.17     85.71 o 
   4   1   1     2927.85     3263.35     53.46 o 
   5   1   1     1835.56     2108.23     26.44 o 
   6   1   1     1323.89     1422.95     17.23 o 
   7   1   1      136.50      140.78      1.58 o 
   8   1   1        8.48       11.87      0.34 o 
   9   1   1      349.80      324.86      3.74 o 
  10   1   1      354.65      361.73      4.15 o 
  11   1   1       11.59       10.65      2.81 o 
  12   1   1       28.85       29.17      4.00 o 
 -11   2   1       92.59       88.79      4.52 o 
 -10   2   1        5.57        9.10      1.90 o 
  -9   2   1       86.47       92.27      3.78 o 
  -8   2   1      292.79      292.80      7.96 o 
  -7   2   1        0.01        0.19      0.73 o 
  -6   2   1       25.96       23.35      1.48 o 
  -5   2   1      994.91     1068.79     24.47 o 
  -4   2   1     1366.67       32.60    674.66 o 
  -3   2   1      257.18      270.24      2.49 o 
  -2   2   1     1224.92     1395.12     22.92 o 
  -1   2   1     2202.50     2501.88     49.40 o 
   0   2   1        1.10        0.83      0.20 o 
   1   2   1     2904.29     3074.29     48.58 o 
   2   2   1     1341.93     1473.22     17.14 o 
   3   2   1     1019.94     1111.75     13.31 o 
   4   2   1      841.62      847.07     11.23 o 
   5   2   1      772.52      805.07     22.62 o 
   6   2   1     1166.40     1283.83     24.68 o 
   7   2   1        2.90        0.96      0.27 o 
   8   2   1      238.90      257.42      3.03 o 
   9   2   1       17.46       22.62      0.70 o 
  10   2   1      160.67      148.63      2.09 o 
  11   2   1        0.02        0.22      0.23 o 
  12   2   1       74.43       68.24      4.82 o 
 -10   3   1        0.07       -0.08      1.80 o 
  -9   3   1       16.78       23.08      3.63 o 
  -8   3   1      253.02      270.64      9.43 o 
  -6   3   1      185.47      193.77      6.25 o 
  -5   3   1       18.11       21.09      0.93 o 
  -4   3   1     1760.72     1848.93     22.64 o 
  -3   3   1       41.09       71.44      1.35 o 
  -2   3   1     4491.19     4883.02    184.76 o 
  -1   3   1      163.63      144.53      1.78 o 
   0   3   1     3426.52     3511.15     58.06 o 
   1   3   1     2309.87     2451.66     84.40 o 
   2   3   1      361.17      370.04      4.56 o 
   3   3   1     2995.23     3186.32     36.11 o 
   4   3   1       12.18       14.98      0.72 o 
   5   3   1     5903.07     6550.16    102.61 o 
   6   3   1      412.27      411.18      5.46 o 
   7   3   1       27.55       20.49      0.46 o 
   8   3   1      593.19      587.01      6.97 o 
   9   3   1       13.24       14.33      0.61 o 
  10   3   1       72.76       78.52      1.28 o 
  11   3   1       60.87       56.73      1.17 o 
  12   3   1      139.07      136.50      5.88 o 
  13   3   1      123.19      124.15      6.51 o 
 -10   4   1        0.68        1.00      1.65 o 
  -9   4   1      156.81      158.58      6.06 o 
  -8   4   1       61.43       66.27      3.59 o 
  -7   4   1      322.11      320.32      8.71 o 
  -6   4   1      189.34      182.57      5.19 o 
  -5   4   1        2.88        1.04      0.19 o 
  -4   4   1     1054.02     1068.88     12.34 o 
  -3   4   1      994.26     1103.02     34.94 o 
  -2   4   1     2006.15     2153.62     52.18 o 
  -1   4   1        9.14       10.66      0.49 o 
   0   4   1      499.93      463.07      6.02 o 
   1   4   1        0.55        0.38      0.19 o 
   2   4   1     2071.49     2263.79     35.91 o 
   3   4   1     8427.99     9305.89    155.27 o 
   4   4   1     2219.69     2501.63     32.53 o 
   5   4   1     2123.70     2267.45     25.36 o 
   6   4   1      748.43      653.38     11.24 o 
   7   4   1     1356.72     1389.51     21.52 o 
   8   4   1        0.98        1.14      1.52 o 
   9   4   1      352.79      352.93      4.69 o 
  10   4   1       47.35       46.54      1.03 o 
  11   4   1       11.18        9.68      0.66 o 
  12   4   1      249.80      235.92      3.75 o 
  13   4   1       50.20       47.98      3.95 o 
  -9   5   1       41.42       52.81      3.65 o 
  -8   5   1      111.01      124.03      5.00 o 
  -7   5   1      472.10      481.17     13.05 o 
  -6   5   1       52.73       46.45      1.33 o 
  -5   5   1      192.74      196.97      2.90 o 
  -4   5   1     1510.92     1597.83     33.34 o 
  -3   5   1     3047.29     3202.16     54.78 o 
  -2   5   1       32.40       33.71      0.74 o 
  -1   5   1      307.25      326.52     14.18 o 
   0   5   1       59.07       52.33      1.05 o 
   1   5   1      541.40      598.82     18.68 o 
   2   5   1     2506.45     2657.62     43.63 o 
   3   5   1        0.61        2.00      0.37 o 
   4   5   1       65.17       40.68      0.74 o 
   5   5   1      349.22      405.19      6.70 o 
   6   5   1       11.56       17.54      0.36 o 
   7   5   1      554.33      564.30      6.70 o 
   8   5   1      204.60      199.77      3.18 o 
   9   5   1       53.44       60.01      1.32 o 
  10   5   1        5.62        6.26      0.53 o 
  11   5   1       19.88       18.17      0.99 o 
  12   5   1        2.41        1.98      0.40 o 
  13   5   1        8.29        8.33      1.42 o 
  -8   6   1       17.49       22.29      2.71 o 
  -7   6   1       72.01       82.39      3.83 o 
  -6   6   1       37.40       36.64      0.71 o 
  -5   6   1      325.93      318.42      9.07 o 
  -4   6   1       12.08       14.36      0.81 o 
  -3   6   1        2.03        2.00      0.58 o 
  -2   6   1      811.40      764.19     21.78 o 
  -1   6   1      249.48      265.87      4.12 o 
   0   6   1       84.46       53.93      1.07 o 
   1   6   1     1598.22     1911.76     30.41 o 
   2   6   1      986.76     1042.23     24.37 o 
   3   6   1       69.71       61.71      1.24 o 
   4   6   1      176.10      165.45      1.89 o 
   5   6   1       61.02       63.40      1.01 o 
   6   6   1      882.96      915.39     14.22 o 
   7   6   1      355.51      371.89      4.56 o 
   8   6   1      466.03      446.81      6.73 o 
   9   6   1      125.83      129.12      2.61 o 
  10   6   1       75.30       74.09      2.07 o 
  11   6   1      455.26      452.53      6.26 o 
  12   6   1       36.01       38.19      1.11 o 
  13   6   1       28.52       26.51      0.95 o 
  -7   7   1      101.77      100.63      4.57 o 
  -6   7   1       55.56       49.04      2.37 o 
  -5   7   1      107.24      113.83      1.70 o 
  -4   7   1        2.51        1.06      0.51 o 
  -3   7   1      632.21      613.55      9.32 o 
  -2   7   1      620.90      611.43     11.16 o 
  -1   7   1      297.82      274.53      4.37 o 
   0   7   1      478.08      462.68     12.24 o 
   1   7   1      841.20      839.00     13.20 o 
   2   7   1     1114.53     1067.10     16.45 o 
   3   7   1      147.03      154.07      2.68 o 
   4   7   1      638.74      578.65     10.62 o 
   5   7   1      125.34      117.84      2.47 o 
   6   7   1      112.55      118.64      1.58 o 
   7   7   1      463.01      435.18      6.09 o 
   8   7   1      282.61      250.30      4.15 o 
   9   7   1      595.68      568.93     30.46 o 
  10   7   1      299.46      299.88      7.53 o 
  11   7   1      433.44      449.80     11.13 o 
  12   7   1        5.49        5.19      0.79 o 
  13   7   1      111.64      115.79      2.32 o 
  -7   8   1        0.69        0.98      1.55 o 
  -6   8   1      121.81      125.87      5.09 o 
  -5   8   1        9.60        9.65      0.51 o 
  -4   8   1        1.07        1.11      0.42 o 
  -3   8   1       27.33       28.05      0.91 o 
  -2   8   1      123.59      124.87      2.69 o 
  -1   8   1      399.12      372.62      6.00 o 
   0   8   1       17.46       17.38      1.18 o 
   1   8   1      132.35      135.95      2.78 o 
   2   8   1      313.78      283.98      5.27 o 
   3   8   1      584.67      602.42     14.10 o 
   4   8   1       83.96       83.11      2.58 o 
   5   8   1      189.80      190.67      3.59 o 
   6   8   1      185.06      178.75      2.53 o 
   7   8   1       24.75       25.96      0.66 o 
   8   8   1        3.61        3.76      0.53 o 
   9   8   1        1.87        2.61      0.49 o 
  10   8   1      108.91      112.90      4.61 o 
  11   8   1        4.95        7.00      2.01 o 
  12   8   1       72.68       77.45      3.32 o 
  -6   9   1        0.53        0.31      1.40 o 
  -5   9   1      144.58      153.02      3.00 o 
  -4   9   1        0.01        0.41      0.40 o 
  -3   9   1      189.68      180.11      2.86 o 
  -2   9   1        8.85        8.95      1.19 o 
  -1   9   1      338.77      330.64      7.36 o 
   0   9   1      419.30      408.14     10.52 o 
   1   9   1      738.51      722.87     12.26 o 
   2   9   1      176.06      176.45      3.59 o 
   3   9   1        1.39        2.49      0.83 o 
   4   9   1      831.52      791.08     12.98 o 
   5   9   1      230.33      219.40      2.93 o 
   6   9   1      457.49      439.24      5.84 o 
   7   9   1      470.98      459.62      6.18 o 
   8   9   1       13.72        9.82      0.53 o 
   9   9   1        4.78        4.60      0.80 o 
  10   9   1      194.54      183.12      6.66 o 
  11   9   1        0.03        0.18      0.83 o 
  12   9   1       29.55       27.82      2.92 o 
  -4  10   1       51.89       59.96      2.27 o 
  -3  10   1      112.08      122.92      3.55 o 
  -2  10   1      544.24      554.98      9.57 o 
  -1  10   1        0.14       -0.40      0.76 o 
   0  10   1       87.16       77.80      2.29 o 
   1  10   1      415.81      423.57      7.25 o 
   2  10   1       73.35       82.53      2.52 o 
   3  10   1       34.14       41.26      2.46 o 
   4  10   1       77.17       71.77      2.12 o 
   5  10   1       47.14       46.07      1.76 o 
   6  10   1      372.12      353.63      4.85 o 
   7  10   1      189.77      181.40      5.12 o 
   8  10   1       55.95       54.23      1.50 o 
   9  10   1       28.98       26.51      5.95 o 
  10  10   1      191.49      178.41     13.24 o 
  11  10   1       22.76       19.64      2.99 o 
  12  10   1        0.05        0.12      0.90 o 
  -3  11   1       30.82       35.22      1.86 o 
  -2  11   1      367.35      379.77      5.86 o 
  -1  11   1       32.97       29.54      1.76 o 
   0  11   1       28.19       28.54      1.41 o 
   1  11   1      136.86      132.53      3.01 o 
   2  11   1      112.25       99.55      2.94 o 
   3  11   1      354.97      353.63      7.37 o 
   4  11   1      378.61      372.28     10.09 o 
   5  11   1      191.15      194.58      4.33 o 
   6  11   1       16.41       15.61      1.15 o 
   7  11   1      920.71      910.91     16.68 o 
   8  11   1        0.14        0.35      0.45 o 
   9  11   1       28.81       28.62      2.04 o 
  10  11   1       17.98       20.58      2.32 o 
  11  11   1       38.56       48.05      3.03 o 
  -2  12   1       21.35       18.37      1.22 o 
  -1  12   1      109.59      110.66      2.90 o 
   0  12   1       33.41       35.60      1.60 o 
   1  12   1        0.07        0.05      0.77 o 
   2  12   1       19.72       18.93      1.63 o 
   3  12   1        1.59        1.09      1.02 o 
   4  12   1       33.94       40.10      1.92 o 
   5  12   1      107.86      108.12      3.64 o 
   6  12   1        2.73        2.03      0.78 o 
   7  12   1      287.92      310.92      8.82 o 
   8  12   1      262.88      267.10      7.44 o 
   9  12   1       30.63       31.04      2.24 o 
  10  12   1        5.12        6.59      3.08 o 
   1  13   1       61.64       56.40      2.58 o 
   2  13   1      119.27      119.45      3.82 o 
   3  13   1       24.22       21.77      1.69 o 
   4  13   1        0.46        0.63      1.18 o 
   5  13   1        0.48        1.11      1.07 o 
   6  13   1        2.32        1.19      1.10 o 
   7  13   1        3.48        5.63      1.61 o 
   8  13   1        5.51        6.03      1.70 o 
   9  13   1       48.70       56.36      2.59 o 
   5  14   1      149.16      166.00      4.84 o 
  -7 -13   2       39.10       40.06      3.49 o 
  -6 -13   2       10.67       13.60      1.36 o 
  -5 -13   2       82.68       85.06      3.61 o 
  -4 -13   2        5.81        5.46      1.47 o 
  -3 -13   2       14.25       17.50      2.13 o 
  -2 -13   2       34.04       37.33      3.40 o 
  -9 -12   2      118.26      116.34      3.70 o 
  -8 -12   2        9.75       14.26      1.39 o 
  -7 -12   2       62.28       56.16      1.70 o 
  -6 -12   2        2.08        1.81      0.80 o 
  -5 -12   2       92.15       99.75      3.78 o 
  -4 -12   2       44.73       45.84      2.17 o 
  -3 -12   2       38.06       40.12      2.08 o 
  -2 -12   2       29.96       34.74      2.95 o 
  -1 -12   2       80.19       96.40      4.52 o 
   0 -12   2      180.76      184.41      5.05 o 
   1 -12   2       92.71       92.53      2.85 o 
 -10 -11   2       10.63       11.54      0.92 o 
  -9 -11   2      104.40      103.42      2.58 o 
  -8 -11   2       93.94       95.28      2.17 o 
  -7 -11   2        0.07        0.38      0.39 o 
  -6 -11   2       26.68       25.17      0.98 o 
  -5 -11   2      173.44      173.15      4.52 o 
  -4 -11   2       30.17       30.59      2.54 o 
  -3 -11   2      161.76      155.91      3.61 o 
  -2 -11   2       69.80       69.22      3.86 o 
  -1 -11   2       11.76       15.54      1.78 o 
   0 -11   2      334.62      319.38      7.05 o 
   1 -11   2      118.80      118.67      3.41 o 
   2 -11   2      100.15      112.07      2.96 o 
   3 -11   2       13.61       15.27      1.50 o 
 -11 -10   2        3.63        3.20      0.74 o 
 -10 -10   2       88.91       95.41      3.68 o 
  -9 -10   2       19.39       16.30      0.89 o 
  -8 -10   2       20.17       24.61      0.93 o 
  -7 -10   2       22.74       20.21      0.87 o 
  -6 -10   2       51.72       49.48      1.50 o 
  -5 -10   2        7.42        7.21      1.14 o 
  -4 -10   2        0.16       -0.08      0.81 o 
  -3 -10   2       36.79       35.33      1.87 o 
  -2 -10   2       30.04       28.10      1.42 o 
  -1 -10   2       87.05       84.39      2.62 o 
   0 -10   2       21.56       24.32      2.29 o 
   1 -10   2        4.80        5.44      1.09 o 
   2 -10   2      106.07      101.76      2.88 o 
   3 -10   2      115.97      128.29      3.66 o 
   4 -10   2       22.90       23.95      1.37 o 
 -11  -9   2       17.69       16.34      1.77 o 
 -10  -9   2       51.53       49.62      1.31 o 
  -9  -9   2       41.69       39.30      1.42 o 
  -8  -9   2       46.42       38.71      1.08 o 
  -7  -9   2      678.70      635.83     19.14 o 
  -6  -9   2      106.50       98.82      2.12 o 
  -5  -9   2     1997.59     1984.55     28.64 o 
  -4  -9   2      403.01      389.28      7.43 o 
  -3  -9   2     2178.22     2282.09     42.21 o 
  -2  -9   2      678.36      660.82     11.55 o 
  -1  -9   2       20.40       18.37      1.37 o 
   0  -9   2       84.29       81.80      2.47 o 
   1  -9   2      171.33      161.93      4.04 o 
   2  -9   2      197.74      181.80      4.10 o 
   3  -9   2      163.09      152.17      3.09 o 
   4  -9   2      113.13      107.91      4.76 o 
   5  -9   2       74.16       68.04      2.58 o 
   6  -9   2      153.90      161.67      6.44 o 
 -12  -8   2       74.33       68.88      3.55 o 
 -11  -8   2      100.19       98.27      5.13 o 
 -10  -8   2       43.95       43.11      1.43 o 
  -9  -8   2        2.13        2.06      0.65 o 
  -8  -8   2       90.30       86.04      1.65 o 
  -7  -8   2      323.77      295.85      5.55 o 
  -6  -8   2       50.16       51.74      1.37 o 
  -5  -8   2        0.95        1.32      0.39 o 
  -4  -8   2      280.10      279.16      4.88 o 
  -3  -8   2     2106.85     2170.25     38.09 o 
  -2  -8   2     1788.89     1695.10     28.81 o 
  -1  -8   2        5.49        3.12      0.68 o 
   0  -8   2       95.44       95.79      2.33 o 
   1  -8   2        0.11        0.55      0.53 o 
   2  -8   2       40.50       47.98      1.62 o 
   3  -8   2      367.93      347.87      8.57 o 
   4  -8   2      201.88      192.06      7.32 o 
   5  -8   2      126.92      123.40      7.40 o 
   6  -8   2      394.62      403.10     13.54 o 
   7  -8   2       25.14       24.72      3.12 o 
 -12  -7   2       38.20       40.09      2.60 o 
 -11  -7   2       23.54       26.40      1.37 o 
 -10  -7   2       32.37       31.86      1.36 o 
  -9  -7   2      170.49      162.56      2.68 o 
  -8  -7   2      146.16      146.08      2.92 o 
  -7  -7   2       67.85       68.90      1.51 o 
  -6  -7   2      325.26      312.34      5.08 o 
  -5  -7   2     1136.11     1098.43     14.89 o 
  -4  -7   2      459.93      467.91      7.74 o 
  -3  -7   2       59.20       60.26      1.87 o 
  -2  -7   2     2721.60     2813.58     49.93 o 
  -1  -7   2      271.72      244.29      4.34 o 
   0  -7   2      498.49      460.72      7.04 o 
   1  -7   2       54.15       48.27      1.44 o 
   2  -7   2        0.17        0.01      0.41 o 
   3  -7   2      780.16      791.66     13.69 o 
   4  -7   2        5.24        4.72      0.71 o 
   5  -7   2       51.40       45.68      1.69 o 
   6  -7   2      168.40      163.09      5.63 o 
   7  -7   2      448.96      450.78     16.98 o 
   8  -7   2        2.61        2.52      1.96 o 
 -12  -6   2       21.39       25.11      1.06 o 
 -11  -6   2       67.09       65.53      2.11 o 
 -10  -6   2      102.12      100.35      5.09 o 
  -9  -6   2        2.76        4.69      0.69 o 
  -8  -6   2      499.91      489.16     11.03 o 
  -7  -6   2      170.34      158.64      3.10 o 
  -6  -6   2      341.34      311.12      4.08 o 
  -5  -6   2      399.45      366.69      4.50 o 
  -4  -6   2      219.07      236.69      2.81 o 
  -3  -6   2      101.84      102.77      1.81 o 
  -2  -6   2     1023.27      984.80     19.19 o 
  -1  -6   2      594.19      615.30      9.17 o 
   0  -6   2      120.58      117.19      5.14 o 
   1  -6   2        7.12       19.21      2.68 o 
   2  -6   2       59.47       57.62      1.66 o 
   3  -6   2       11.24       11.97      0.79 o 
   4  -6   2      205.52      219.10      4.20 o 
   5  -6   2      165.81      153.86      2.73 o 
   6  -6   2       72.37       67.69      3.66 o 
   7  -6   2       91.29       96.76      3.13 o 
   8  -6   2       38.12       44.79      5.31 o 
 -12  -5   2        0.09       -0.55      0.87 o 
 -11  -5   2      175.66      173.47      2.72 o 
 -10  -5   2        0.34        1.10      0.41 o 
  -9  -5   2       77.06       82.00      7.77 o 
  -8  -5   2      912.21      903.24     12.77 o 
  -7  -5   2      724.69      711.14      9.76 o 
  -6  -5   2        1.21        0.75      0.31 o 
  -5  -5   2       20.88       11.90      0.56 o 
  -4  -5   2      230.66      251.50      2.85 o 
  -3  -5   2      200.39      243.33      3.66 o 
  -2  -5   2      453.73      443.14     17.63 o 
  -1  -5   2       19.97       23.46      0.81 o 
   0  -5   2       54.17       66.20      2.05 o 
   1  -5   2      642.99      586.51      8.34 o 
   2  -5   2      508.84      496.12     13.09 o 
   3  -5   2      339.40      358.84      5.33 o 
   4  -5   2       93.67       87.55      7.03 o 
   5  -5   2      286.71      270.15      7.74 o 
   6  -5   2        8.68        7.12      0.54 o 
   7  -5   2       98.71       93.31      1.75 o 
   8  -5   2       26.60       26.61      4.06 o 
   9  -5   2        0.30        1.92      2.67 o 
 -12  -4   2        3.97        3.77      1.25 o 
 -11  -4   2       61.61       66.94      1.64 o 
 -10  -4   2      198.33      200.98      2.74 o 
  -9  -4   2      269.88      258.22      3.75 o 
  -8  -4   2      316.57      308.49      7.88 o 
  -7  -4   2      604.19      587.78     12.62 o 
  -6  -4   2      295.83      306.40      3.48 o 
  -5  -4   2     1335.22     1413.71     17.46 o 
  -4  -4   2     1012.46     1245.40     16.13 o 
  -3  -4   2     1645.95     1827.26     28.81 o 
  -2  -4   2     1160.41     1058.79     15.13 o 
  -1  -4   2     1118.73     1191.16     17.68 o 
   0  -4   2      425.38      421.92      6.25 o 
   1  -4   2     7689.67     8978.13    186.25 o 
   2  -4   2      947.05      852.75     30.63 o 
   3  -4   2      380.53      397.46      7.88 o 
   4  -4   2      119.10      109.37      5.06 o 
   5  -4   2      712.51      692.84     13.28 o 
   6  -4   2      189.56      190.31      2.67 o 
   7  -4   2        1.09        1.16      0.33 o 
   8  -4   2       17.72       18.53      0.58 o 
   9  -4   2       30.29       29.48      2.74 o 
  10  -4   2      232.00      241.18      8.87 o 
 -12  -3   2       16.72       18.23      1.94 o 
 -10  -3   2      120.42      126.13      1.59 o 
  -9  -3   2        0.57        0.58      0.29 o 
  -8  -3   2      248.90      257.48      5.06 o 
  -7  -3   2      384.54      335.79      4.98 o 
  -6  -3   2      312.75      253.56      2.64 o 
  -5  -3   2       25.37       30.35      0.63 o 
  -4  -3   2      136.86      169.52      1.63 o 
  -3  -3   2     3119.02     3507.19     90.29 o 
  -2  -3   2      214.76      216.20      2.72 o 
  -1  -3   2     1103.47     1142.32     15.91 o 
   0  -3   2      563.63      596.65      7.75 o 
   1  -3   2      201.28      223.11      3.00 o 
   2  -3   2     4823.83     5294.98     97.43 o 
   3  -3   2     4397.52     4914.68     93.42 o 
   4  -3   2       30.77       30.47      1.35 o 
   5  -3   2      207.59      199.36      5.82 o 
   6  -3   2     1244.16     1251.91     28.15 o 
   7  -3   2      129.72      128.45      2.41 o 
   8  -3   2      127.37      121.21      3.37 o 
   9  -3   2        1.04        1.41      1.40 o 
  10  -3   2        0.69        2.62      1.74 o 
 -12  -2   2       78.01       86.14      5.65 o 
 -11  -2   2        8.82        7.36      1.62 o 
 -10  -2   2       60.14       58.61      1.44 o 
  -9  -2   2      265.28      260.02      3.05 o 
  -8  -2   2      115.29      117.45      1.53 o 
  -7  -2   2       26.89       21.92      0.66 o 
  -6  -2   2      128.75      147.70      3.14 o 
  -5  -2   2       21.32       13.66      3.86 o 
  -4  -2   2        0.87        2.79      0.29 o 
  -3  -2   2     2929.15     3065.80     35.18 o 
  -2  -2   2        3.06        2.76      0.72 o 
  -1  -2   2     3228.10     3470.50     56.99 o 
   0  -2   2     1162.33     1207.89     16.70 o 
   1  -2   2      132.54      133.96      2.30 o 
   2  -2   2       70.98       57.65      1.69 o 
   3  -2   2     1043.61     1122.94     33.97 o 
   4  -2   2      200.83      173.68      4.90 o 
   5  -2   2     1132.99     1251.70     27.50 o 
   6  -2   2        0.02        0.15      0.20 o 
   7  -2   2        5.52        4.02      0.36 o 
   8  -2   2      109.23      117.67      1.98 o 
   9  -2   2      396.97      396.49      5.62 o 
  10  -2   2        0.03        0.45      1.89 o 
  11  -2   2        4.46        6.91      3.24 o 
 -12  -1   2      236.58      239.98     10.46 o 
 -11  -1   2      208.01      212.73      7.10 o 
 -10  -1   2       33.61       34.41      3.38 o 
  -9  -1   2       46.05       49.34      2.36 o 
  -8  -1   2     1083.32     1078.52     16.98 o 
  -7  -1   2       15.90       18.56      0.34 o 
  -6  -1   2      271.06      255.74      2.39 o 
  -5  -1   2       68.42       83.21      1.07 o 
  -4  -1   2      337.81      337.28      7.54 o 
  -3  -1   2    12467.86    14097.09    222.37 o 
  -2  -1   2     7266.73     7670.25    104.50 o 
  -1  -1   2      253.66      286.97     34.80 o 
   0  -1   2     1137.36     1137.36     34.97 o 
   1  -1   2     3706.88     3647.13     59.70 o 
   2  -1   2     1213.35     1213.42     36.20 o 
   3  -1   2       18.04        9.52      0.89 o 
   4  -1   2        6.65        5.77      0.20 o 
   5  -1   2      211.97      217.60      2.72 o 
   6  -1   2     2405.36     2685.72     37.32 o 
   7  -1   2      281.93      283.10      4.02 o 
   8  -1   2       12.20       12.98      1.30 o 
   9  -1   2      164.09      156.06      4.97 o 
  10  -1   2      405.86      419.88     11.45 o 
  11  -1   2       22.34       25.52      2.37 o 
 -11   0   2      667.58      689.89     19.43 o 
 -10   0   2       41.55       43.54      3.97 o 
  -9   0   2        5.10        5.55      1.35 o 
  -8   0   2        0.80        2.92      1.81 o 
  -7   0   2      187.74      180.68      4.52 o 
  -6   0   2      570.49      530.60     12.11 o 
  -5   0   2      673.98      711.72     15.25 o 
  -4   0   2      148.94      122.46      2.38 o 
  -3   0   2     9132.94    10075.94    146.09 o 
  -2   0   2    31684.34    29844.87   2033.43 o 
  -1   0   2    11589.20    12874.95    194.92 o 
   1   0   2     7208.52     6701.00    163.60 o 
   2   0   2      106.76      106.93      2.04 o 
   3   0   2     1055.49     1103.58     14.48 o 
   4   0   2       60.10       58.34      2.15 o 
   5   0   2       40.90       34.23      0.62 o 
   6   0   2     2071.39     2213.83     35.33 o 
   7   0   2     1546.31     1612.05     33.63 o 
   8   0   2      415.40      417.23     21.23 o 
   9   0   2       11.45       11.62      0.39 o 
  10   0   2      725.92      740.03      9.11 o 
  11   0   2      107.16      115.56      6.09 o 
  12   0   2        0.76        0.75      2.08 o 
 -11   1   2        7.77        9.89      3.68 o 
 -10   1   2      166.03      154.29      7.16 o 
  -9   1   2       63.38       59.24      2.91 o 
  -8   1   2       16.95       21.98      1.96 o 
  -7   1   2        6.77       11.53      1.98 o 
  -6   1   2      103.45      108.81      2.97 o 
  -5   1   2       25.77       25.18      1.72 o 
  -4   1   2      348.18      403.85      8.69 o 
  -3   1   2     4511.51     4961.15    136.99 o 
  -2   1   2     4115.77     4434.84    111.96 o 
  -1   1   2     1854.21     1986.36     24.63 o 
   0   1   2     4607.82     5056.27     61.39 o 
   1   1   2      461.86      482.60     13.52 o 
   2   1   2     5427.64     5759.93    103.47 o 
   3   1   2      264.15      293.37      3.37 o 
   4   1   2      405.36      418.28      7.25 o 
   5   1   2       63.83       60.58      0.91 o 
   6   1   2      193.41      205.61      2.75 o 
   7   1   2      624.43      642.70      7.41 o 
   8   1   2      313.12      300.25      3.58 o 
   9   1   2      292.34      306.59      4.91 o 
  10   1   2        0.71        0.51      0.31 o 
  11   1   2      247.14      238.10      8.59 o 
  12   1   2        1.12        0.21      1.74 o 
 -10   2   2        1.94        2.55      1.58 o 
  -9   2   2        2.65        0.84      1.21 o 
  -8   2   2      472.43      485.61     13.97 o 
  -7   2   2      113.17      107.79      4.58 o 
  -6   2   2      241.48      243.87      5.90 o 
  -5   2   2       17.46       14.32      1.12 o 
  -4   2   2     1764.56     1974.76     45.15 o 
  -3   2   2      243.74      243.50      4.82 o 
  -2   2   2      882.39     1036.66     50.89 o 
  -1   2   2     8291.34     9473.70    191.05 o 
   0   2   2     1080.76     1220.22     28.63 o 
   1   2   2    11446.46    11989.69    299.20 o 
   2   2   2      230.35      247.86      3.33 o 
   3   2   2        4.63        5.54      0.20 o 
   4   2   2      305.93      296.35      3.63 o 
   5   2   2     3201.20     3554.84     49.53 o 
   6   2   2       18.53       18.51      0.56 o 
   7   2   2      134.34      123.56      1.52 o 
   8   2   2      150.23      145.41      2.36 o 
   9   2   2        0.18        0.35      0.24 o 
  10   2   2        0.11        0.22      0.50 o 
  11   2   2      140.48      131.44      1.95 o 
  12   2   2       51.96       51.98      4.23 o 
 -10   3   2        0.05       -1.58      2.53 o 
  -9   3   2       60.09       68.74      4.94 o 
  -8   3   2        7.78       10.24      1.85 o 
  -7   3   2      518.95      522.51     13.06 o 
  -6   3   2      593.51      604.02     14.06 o 
  -5   3   2      173.94      150.49      3.89 o 
  -4   3   2      375.23       10.11    223.90 o 
  -3   3   2      410.01      456.51     15.17 o 
  -2   3   2       67.49       63.71      3.68 o 
  -1   3   2      999.64     1056.36     15.03 o 
   0   3   2      491.42      570.02     10.47 o 
   1   3   2      175.34      148.30      5.00 o 
   2   3   2     1554.64     1620.77     50.87 o 
   3   3   2      165.94      159.63      4.14 o 
   4   3   2      143.83      166.80      2.35 o 
   5   3   2       35.46       19.01      0.63 o 
   6   3   2      515.92      488.81      5.43 o 
   7   3   2       35.84       34.98      0.61 o 
   8   3   2       33.10       33.58      0.64 o 
   9   3   2      535.65      529.57      6.71 o 
  10   3   2      136.85      133.99      1.90 o 
  11   3   2       56.28       55.24      1.16 o 
  12   3   2        2.89        2.11      1.79 o 
  13   3   2        0.74        1.48      2.24 o 
  -9   4   2       67.54       65.88      3.73 o 
  -8   4   2      282.83      277.71      8.39 o 
  -7   4   2      443.95      445.60     13.60 o 
  -6   4   2       46.03       41.68      3.20 o 
  -5   4   2      231.78       16.58    109.11 o 
  -4   4   2        9.79        9.36      0.41 o 
  -3   4   2     1454.11     1524.85     28.93 o 
  -2   4   2     1086.97     1245.35     23.03 o 
  -1   4   2      291.54      286.70      3.58 o 
   0   4   2        7.33       14.97      1.87 o 
   1   4   2      277.93      291.18      6.20 o 
   2   4   2     4584.26     4826.07     86.69 o 
   3   4   2      497.43      502.15      9.94 o 
   4   4   2      672.52      130.99    306.11 o 
   5   4   2      705.77      755.03      9.03 o 
   6   4   2      455.36      436.18      5.79 o 
   7   4   2        1.76        2.70      0.49 o 
   8   4   2      208.49      211.45      2.63 o 
   9   4   2      286.68      271.61      3.45 o 
  10   4   2       35.14       35.65      0.80 o 
  11   4   2        8.49        9.92      0.76 o 
  12   4   2       56.28       58.94      1.33 o 
  13   4   2       84.91       85.27      4.86 o 
  -9   5   2       26.04       28.47      3.02 o 
  -8   5   2       27.64       35.48      2.91 o 
  -7   5   2        2.35        2.09      1.54 o 
  -6   5   2        0.08       -0.01      0.72 o 
  -5   5   2       64.60       74.61      2.06 o 
  -4   5   2     1357.29     1405.08     17.52 o 
  -3   5   2       14.54       12.95      1.46 o 
  -2   5   2        2.14        4.74      0.54 o 
  -1   5   2      794.93      907.10     12.82 o 
   0   5   2      296.33      272.07      6.64 o 
   1   5   2     1739.48     2125.37     33.43 o 
   2   5   2     2601.21     2812.13     78.78 o 
   3   5   2     3089.04     3751.53     81.29 o 
   4   5   2     2155.57     2456.86     31.86 o 
   5   5   2     1844.05     2051.69     26.33 o 
   6   5   2      115.01      121.74      1.37 o 
   7   5   2      268.05      265.92      6.96 o 
   8   5   2        6.33        5.01      0.55 o 
   9   5   2      301.67      283.43      3.94 o 
  10   5   2       45.39       48.14      1.68 o 
  11   5   2      110.40      109.54      1.97 o 
  12   5   2      242.34      232.71      3.38 o 
  13   5   2      104.89      100.20      4.62 o 
  -8   6   2      203.87      217.19      7.76 o 
  -7   6   2        0.10       -0.07      1.01 o 
  -6   6   2      105.38       95.32      8.28 o 
  -5   6   2       10.08        9.16      0.51 o 
  -4   6   2      342.24      338.97      6.13 o 
  -3   6   2     1077.18     1091.41     16.43 o 
  -2   6   2      142.13      135.57      2.89 o 
  -1   6   2     2341.17     2495.94     53.27 o 
   0   6   2      332.17      423.88      5.91 o 
   1   6   2     2228.31     2665.92     44.93 o 
   2   6   2      557.14      513.23     15.76 o 
   3   6   2      320.20      283.89      6.06 o 
   4   6   2       45.83       29.47      1.11 o 
   5   6   2      389.08      420.73      4.77 o 
   6   6   2      251.85      282.45      4.37 o 
   7   6   2      363.20      340.95      9.83 o 
   8   6   2      342.58      432.66     70.82 o 
   9   6   2       77.61       77.73      1.66 o 
  10   6   2        4.27        4.99      0.72 o 
  11   6   2      675.06      688.64      9.45 o 
  12   6   2       51.50       55.25      1.32 o 
  13   6   2        0.18        0.16      0.48 o 
  -7   7   2       54.02       57.47      3.55 o 
  -6   7   2       44.53       46.55      2.88 o 
  -5   7   2        5.68        3.88      1.85 o 
  -4   7   2       22.02       20.49      0.80 o 
  -3   7   2      275.93      274.00      4.32 o 
  -2   7   2      802.21      809.02     15.35 o 
  -1   7   2      559.90      530.68      9.90 o 
   0   7   2      325.92      322.26     12.65 o 
   1   7   2      185.17      176.59      4.17 o 
   2   7   2       89.70       78.67      1.71 o 
   3   7   2     1428.64     1398.59     22.44 o 
   4   7   2        5.85        6.56      1.01 o 
   5   7   2      450.77      472.50      5.54 o 
   6   7   2      113.34      119.94      7.84 o 
   7   7   2        0.11        0.55      0.35 o 
   8   7   2      903.65      915.04     21.32 o 
   9   7   2        3.17        1.49      1.59 o 
  10   7   2      405.36      391.84      9.59 o 
  11   7   2      190.23      195.58      3.05 o 
  12   7   2      301.29      328.51      8.86 o 
  13   7   2       22.08       26.67      3.15 o 
  -6   8   2        0.57       -0.27      1.21 o 
  -5   8   2       93.32       90.84      4.80 o 
  -4   8   2       13.79       17.80      1.33 o 
  -3   8   2       28.26       25.54      1.00 o 
  -2   8   2      146.05      141.11      2.66 o 
  -1   8   2     1199.25     1181.53     18.86 o 
   0   8   2     1451.92     1437.77     23.38 o 
   1   8   2        4.38        4.74      1.34 o 
   2   8   2      151.55      155.42      3.94 o 
   3   8   2      347.31      354.29      5.88 o 
   4   8   2      584.79      527.01      8.28 o 
   5   8   2       48.60       47.47      1.24 o 
   6   8   2        0.41        1.40      0.48 o 
   7   8   2      396.82      379.91      4.77 o 
   8   8   2      101.72       87.76      1.56 o 
   9   8   2      568.82      558.86     15.02 o 
  10   8   2       61.52       63.51      2.66 o 
  11   8   2       75.97       76.27      2.95 o 
  12   8   2       63.20       67.30      2.72 o 
  13   8   2       80.00       72.36      2.77 o 
  -5   9   2       35.17       35.09      4.45 o 
  -4   9   2        0.31        0.47      0.41 o 
  -3   9   2       43.57       35.16      1.17 o 
  -2   9   2       25.47       26.30      0.93 o 
  -1   9   2       47.75       47.16      1.54 o 
   0   9   2      499.05      492.89      7.87 o 
   1   9   2      560.43      567.48      9.48 o 
   2   9   2        0.32        1.13      0.55 o 
   3   9   2       51.50       48.74      1.69 o 
   4   9   2      535.83      528.74      8.69 o 
   5   9   2        0.35        1.00      0.29 o 
   6   9   2       47.38       40.51      2.41 o 
   7   9   2       76.59       82.18      1.49 o 
   8   9   2      118.72      111.19      2.02 o 
   9   9   2      216.27      208.71      7.28 o 
  10   9   2       36.57       35.33      2.24 o 
  11   9   2        0.77        0.09      1.30 o 
  12   9   2        1.77        0.92      1.05 o 
  -4  10   2       33.47       36.76      1.49 o 
  -3  10   2       18.53       18.42      1.10 o 
  -2  10   2      123.81      126.94      2.39 o 
  -1  10   2       76.40       70.81      2.37 o 
   0  10   2      155.36      161.77      3.15 o 
   1  10   2       63.06       59.68      2.39 o 
   2  10   2       12.16       14.97      1.58 o 
   3  10   2      208.50      208.18      5.54 o 
   4  10   2        0.99        2.27      0.98 o 
   5  10   2       64.57       74.02      3.72 o 
   6  10   2      344.68      336.66      8.16 o 
   7  10   2      357.62      362.12      9.76 o 
   8  10   2       59.46       61.36      2.03 o 
   9  10   2       65.96       52.52      1.46 o 
  10  10   2       99.84      104.14      4.10 o 
  11  10   2        3.74        2.33      1.28 o 
  12  10   2       80.40       93.62      3.91 o 
  -3  11   2        0.99        1.32      0.79 o 
  -2  11   2      121.02      118.51      2.94 o 
  -1  11   2      503.91      487.76      7.86 o 
   0  11   2      180.74      163.31      4.24 o 
   1  11   2       18.97       19.16      1.22 o 
   2  11   2        2.21        1.17      0.88 o 
   3  11   2        1.01        1.49      1.07 o 
   4  11   2     1444.71     1462.71     27.63 o 
   5  11   2       55.01       48.68      2.12 o 
   6  11   2       36.70       34.30      1.97 o 
   7  11   2      243.85      240.17      8.58 o 
   8  11   2      175.88      169.03      3.67 o 
   9  11   2       96.74       97.58      4.14 o 
  10  11   2        1.96        4.58      2.58 o 
  11  11   2       37.17       31.03      2.65 o 
  -2  12   2        7.32        5.86      2.16 o 
  -1  12   2       72.04       68.56      1.90 o 
   0  12   2       39.86       38.73      1.36 o 
   1  12   2       12.22       11.93      1.13 o 
   2  12   2      119.18      132.50      3.60 o 
   3  12   2        7.41        7.46      1.36 o 
   4  12   2      295.16      302.68      6.27 o 
   5  12   2       47.71       47.56      2.17 o 
   6  12   2       51.77       47.71      2.72 o 
   7  12   2       18.29       21.94      2.81 o 
   8  12   2      179.87      187.89      4.74 o 
   9  12   2       13.40       12.16      2.15 o 
  10  12   2        3.05        2.05      2.51 o 
   0  13   2        7.46        8.97      2.99 o 
   1  13   2        8.64        5.14      1.94 o 
   2  13   2      103.46      107.40      3.13 o 
   3  13   2      253.94      257.94      5.66 o 
   4  13   2      160.07      182.85      5.01 o 
   5  13   2        0.11        0.64      0.90 o 
   6  13   2        3.53        6.93      1.36 o 
   7  13   2        5.23        5.72      2.12 o 
   8  13   2        2.52        1.90      1.17 o 
   9  13   2        3.58        3.60      1.93 o 
   4  14   2        5.16        7.04      1.54 o 
   5  14   2        4.57        4.90      1.73 o 
   6  14   2       11.58       13.32      2.14 o 
  -6 -13   3       68.53       71.08      3.77 o 
  -5 -13   3       29.84       27.33      2.13 o 
  -4 -13   3       84.56       85.16      3.84 o 
  -3 -13   3        0.59       -0.46      1.18 o 
  -2 -13   3       56.82       64.10      3.80 o 
  -8 -12   3      120.74      118.70      4.24 o 
  -7 -12   3        8.45       10.33      1.15 o 
  -6 -12   3      102.11      107.07      2.47 o 
  -5 -12   3      127.41      140.26      4.56 o 
  -4 -12   3        4.00        5.26      1.68 o 
  -3 -12   3      437.32      468.69      9.69 o 
  -2 -12   3       38.49       33.31      2.40 o 
  -1 -12   3      160.83      164.20      5.24 o 
   0 -12   3       24.09       26.52      2.74 o 
   1 -12   3       15.20        9.10      1.34 o 
  -9 -11   3       89.95       89.80      2.70 o 
  -8 -11   3      109.73      105.04      2.29 o 
  -7 -11   3       16.91       17.31      1.05 o 
  -6 -11   3        3.75        4.67      0.71 o 
  -5 -11   3       23.65       26.88      2.08 o 
  -4 -11   3      123.35      116.58      3.71 o 
  -3 -11   3      180.31      174.29      5.96 o 
  -2 -11   3      113.41      114.47      3.22 o 
  -1 -11   3      319.57      324.17      6.64 o 
   0 -11   3        1.46        3.25      1.39 o 
   1 -11   3      253.66      232.63      5.55 o 
   2 -11   3       16.84       19.26      1.44 o 
   3 -11   3       48.46       56.53      5.65 o 
 -10 -10   3       14.52       13.48      1.17 o 
  -9 -10   3      289.50      281.67      4.68 o 
  -8 -10   3        0.07        0.53      0.59 o 
  -7 -10   3        6.86        5.70      0.79 o 
  -6 -10   3       30.67       31.48      1.19 o 
  -5 -10   3      179.74      170.88      4.15 o 
  -4 -10   3      128.62      125.87      6.26 o 
  -3 -10   3       33.88       31.64      3.08 o 
  -2 -10   3      163.04      154.74      5.71 o 
  -1 -10   3      167.78      185.72      3.94 o 
   0 -10   3      173.31      186.47      4.95 o 
   1 -10   3        2.70        2.12      1.04 o 
   2 -10   3        4.19        5.12      1.08 o 
   3 -10   3       37.73       42.12      1.63 o 
   4 -10   3       11.08       11.17      1.18 o 
 -11  -9   3        0.85        1.40      0.84 o 
 -10  -9   3        2.29        2.77      0.79 o 
  -9  -9   3        3.55        2.91      0.67 o 
  -8  -9   3      216.87      218.79      4.45 o 
  -7  -9   3       71.53       66.60      1.97 o 
  -6  -9   3      254.03      250.15      6.35 o 
  -5  -9   3        0.48        1.18      0.79 o 
  -4  -9   3       12.37       12.58      1.41 o 
  -3  -9   3       20.32       16.65      1.20 o 
  -2  -9   3      151.52      153.27      3.20 o 
  -1  -9   3       52.77       49.84      1.95 o 
   0  -9   3      145.77      128.24      3.15 o 
   1  -9   3       32.10       31.51      2.22 o 
   2  -9   3      317.51      297.11      5.75 o 
   3  -9   3       23.70       27.82      1.60 o 
   4  -9   3       62.91       60.11      1.70 o 
   5  -9   3        2.06        3.66      0.62 o 
 -11  -8   3       53.91       52.36      1.68 o 
 -10  -8   3        6.98        6.20      0.83 o 
  -9  -8   3      292.89      285.62      4.21 o 
  -8  -8   3      131.89      118.34      4.21 o 
  -7  -8   3       94.29       93.36      2.00 o 
  -6  -8   3      455.93      449.59      6.18 o 
  -5  -8   3        1.31        1.39      0.51 o 
  -4  -8   3      878.50      897.08     15.00 o 
  -3  -8   3      281.31      260.72      5.30 o 
  -2  -8   3     1108.97     1067.14     27.73 o 
  -1  -8   3       31.46       22.79      1.37 o 
   0  -8   3      184.73      163.02      8.98 o 
   1  -8   3      365.43      356.20      6.02 o 
   2  -8   3       26.60       16.05      1.16 o 
   3  -8   3      712.57      675.25     15.72 o 
   4  -8   3        2.03        1.08      0.95 o 
   5  -8   3      179.84      181.60      7.83 o 
   6  -8   3      111.38      112.50      3.73 o 
   7  -8   3       62.40       56.95      4.00 o 
 -11  -7   3        0.60        1.48      0.76 o 
 -10  -7   3       16.79       14.71      0.91 o 
  -9  -7   3       63.23       68.28      1.64 o 
  -8  -7   3       87.48       86.15      1.83 o 
  -7  -7   3      129.06      128.70      2.14 o 
  -6  -7   3     1323.27     1288.39     17.41 o 
  -5  -7   3     2184.83     2205.41     31.21 o 
  -4  -7   3      421.38      398.66      8.62 o 
  -3  -7   3     1842.14     1782.92     29.87 o 
  -2  -7   3     1486.53     1460.41     23.75 o 
  -1  -7   3       72.41       60.92      1.71 o 
   0  -7   3      370.36      364.42      5.77 o 
   1  -7   3      429.07      413.19      9.74 o 
   2  -7   3      168.96      150.38      4.88 o 
   3  -7   3      734.84      749.78     12.71 o 
   4  -7   3      573.05      566.58      9.29 o 
   5  -7   3       56.69       49.50      1.69 o 
   6  -7   3      127.15      123.29      3.16 o 
   7  -7   3      507.40      523.35     33.38 o 
   8  -7   3       53.31       56.83      3.98 o 
 -11  -6   3       24.04       24.08      1.08 o 
 -10  -6   3        0.00        0.27      0.43 o 
  -9  -6   3       45.82       40.75      0.97 o 
  -8  -6   3       72.09       60.31      1.52 o 
  -7  -6   3      723.97      694.70      9.49 o 
  -6  -6   3      143.67      142.59      3.90 o 
  -5  -6   3      111.44       92.48      1.49 o 
  -4  -6   3      209.73      189.01      2.38 o 
  -3  -6   3       24.87       20.34      0.93 o 
  -2  -6   3      262.65      259.22      4.20 o 
  -1  -6   3       44.87       40.33      1.20 o 
   0  -6   3      346.51      359.88      6.89 o 
   1  -6   3       28.73       38.37      4.12 o 
   2  -6   3      452.05      389.48      8.06 o 
   3  -6   3       38.80       30.21      1.07 o 
   4  -6   3      614.63      636.06     14.66 o 
   5  -6   3       12.89       13.53      1.31 o 
   6  -6   3      167.30      158.44      7.76 o 
   7  -6   3        3.49        4.97      0.48 o 
   8  -6   3      207.28      215.64     10.31 o 
 -12  -5   3        0.77        0.56      0.94 o 
 -11  -5   3      199.40      204.57      6.70 o 
 -10  -5   3      218.49      224.65      6.07 o 
  -9  -5   3       16.31       12.25      4.31 o 
  -8  -5   3      249.09      220.72      3.04 o 
  -7  -5   3     2017.55     2007.58     27.92 o 
  -6  -5   3        5.11        6.49      0.55 o 
  -5  -5   3      194.11      175.73      2.36 o 
  -4  -5   3       39.95       34.01      0.70 o 
  -3  -5   3      168.47      165.64      5.04 o 
  -2  -5   3     2469.71     2711.80     45.95 o 
  -1  -5   3     1423.06     1486.91     23.32 o 
   0  -5   3        7.78       21.66      0.74 o 
   1  -5   3       94.57      123.65      2.36 o 
   2  -5   3     3830.02     4064.13    107.62 o 
   3  -5   3      776.57      764.96     11.27 o 
   4  -5   3       33.67       30.30      1.14 o 
   5  -5   3      266.30      253.62      5.40 o 
   6  -5   3       41.10       42.51      1.48 o 
   7  -5   3      376.30      373.47     12.77 o 
   8  -5   3        5.13        5.99      0.48 o 
   9  -5   3        0.03        0.07      2.02 o 
 -12  -4   3        0.25        0.88      1.11 o 
 -11  -4   3        3.60        3.25      1.20 o 
 -10  -4   3      830.76      840.98     17.98 o 
  -9  -4   3       41.76       41.50      1.32 o 
  -8  -4   3      332.18      335.53      4.58 o 
  -7  -4   3        2.11        5.54      1.54 o 
  -6  -4   3     1959.60     2030.04     27.09 o 
  -5  -4   3      231.50      248.81      2.96 o 
  -4  -4   3      183.39      200.77      2.28 o 
  -3  -4   3      383.13      374.87      4.20 o 
  -2  -4   3        0.35        1.65      0.66 o 
  -1  -4   3     1789.38     1903.19     39.58 o 
   0  -4   3     1120.19     1223.16     67.59 o 
   1  -4   3       41.49       35.96      4.79 o 
   2  -4   3      123.07      161.68      2.77 o 
   3  -4   3      780.20      709.82     13.91 o 
   4  -4   3        6.65        9.39      1.81 o 
   5  -4   3       30.47       23.17      0.67 o 
   6  -4   3      175.52      183.37      7.85 o 
   7  -4   3       40.51       39.15      1.52 o 
   8  -4   3      363.82      357.62     10.13 o 
   9  -4   3       11.24       10.33      3.80 o 
  10  -4   3       25.95       25.11      3.10 o 
 -12  -3   3        3.68        4.18      1.51 o 
 -11  -3   3       15.09       13.84      2.54 o 
 -10  -3   3      310.04      302.20      4.44 o 
  -9  -3   3      438.35      449.99      8.35 o 
  -8  -3   3       32.17       32.81      1.03 o 
  -7  -3   3       81.43       79.11      1.14 o 
  -6  -3   3      190.20      195.35      2.13 o 
  -5  -3   3      118.49      121.75      6.66 o 
  -4  -3   3      408.25      405.98      6.91 o 
  -3  -3   3      156.13      173.82      1.94 o 
  -2  -3   3       85.98       90.37      1.61 o 
  -1  -3   3     1614.32     1684.06     25.38 o 
   0  -3   3      315.74      307.26      4.00 o 
   1  -3   3       94.30      107.06      1.61 o 
   2  -3   3      121.69      127.59      4.02 o 
   3  -3   3     2302.73     2399.55     95.31 o 
   4  -3   3       26.12       37.11      1.21 o 
   5  -3   3      786.10      771.90     11.02 o 
   6  -3   3      335.77      324.54      5.83 o 
   7  -3   3        0.01        0.11      0.31 o 
   8  -3   3      558.00      555.25     21.37 o 
   9  -3   3        1.61        1.19      0.48 o 
  10  -3   3       46.42       59.57      3.70 o 
 -12  -2   3       12.33       18.20      3.42 o 
 -11  -2   3       19.98       24.04      2.20 o 
 -10  -2   3       38.16       37.76      2.35 o 
  -9  -2   3        0.10        0.54      0.19 o 
  -8  -2   3      463.83      462.27      4.88 o 
  -7  -2   3      577.54      564.42      6.81 o 
  -6  -2   3      495.16      516.42      5.26 o 
  -5  -2   3        1.09        0.63      0.30 o 
  -4  -2   3        3.76        2.16      0.54 o 
  -3  -2   3      119.32       87.61      1.01 o 
  -2  -2   3       21.57       47.11     21.56 o 
  -1  -2   3      364.97      356.43      4.49 o 
   0  -2   3      535.03      555.18     24.02 o 
   1  -2   3      428.40      404.38      8.85 o 
   2  -2   3      136.69      125.26      1.59 o 
   3  -2   3        0.71        2.33      0.28 o 
   4  -2   3       65.65       74.43      1.16 o 
   5  -2   3      305.87      312.90      4.28 o 
   6  -2   3     1517.02     1601.59     24.66 o 
   7  -2   3       41.10       40.16      1.53 o 
   8  -2   3       51.73       49.77      0.91 o 
   9  -2   3       42.95       45.88      1.24 o 
  10  -2   3       38.35       41.08      2.93 o 
 -11  -1   3      383.08      392.54     11.57 o 
 -10  -1   3       60.48       61.07      4.26 o 
  -9  -1   3       58.71       54.67      2.52 o 
  -8  -1   3       13.92       13.37      1.46 o 
  -7  -1   3      116.90      111.91      1.17 o 
  -6  -1   3     1920.15     1936.24     25.23 o 
  -5  -1   3      352.38      330.43      3.17 o 
  -4  -1   3     2151.87     2381.95     26.78 o 
  -3  -1   3       20.92       21.88      1.06 o 
  -2  -1   3     2947.73     3147.79     55.27 o 
  -1  -1   3     1554.73     1569.92     30.12 o 
   0  -1   3      110.58       83.40      1.06 o 
   1  -1   3      158.29      155.57     12.34 o 
   2  -1   3      312.50      318.02      3.74 o 
   3  -1   3     1962.56     2026.60     30.48 o 
   4  -1   3       18.58       16.14      1.48 o 
   5  -1   3      414.07      385.80      4.94 o 
   6  -1   3       88.79       66.58      1.10 o 
   7  -1   3     1068.65     1104.07     44.77 o 
   8  -1   3      175.97      168.14      2.84 o 
   9  -1   3       77.68       79.79      1.85 o 
  10  -1   3      162.21      158.28      2.31 o 
  11  -1   3       16.19       18.42      2.21 o 
  12  -1   3        6.24        5.91      1.99 o 
 -11   0   3       43.02       50.90      3.78 o 
 -10   0   3      116.67      115.15      6.06 o 
  -9   0   3        7.34       12.78      1.63 o 
  -8   0   3        3.02        5.24      1.21 o 
  -7   0   3       35.05       25.26      2.44 o 
  -6   0   3      446.00      460.56      7.15 o 
  -5   0   3      134.71      117.43      1.51 o 
  -4   0   3     1282.83     1409.06     14.06 o 
  -3   0   3      122.56       94.73      5.73 o 
  -2   0   3      615.35      606.77      5.32 o 
  -1   0   3       67.30       59.32      0.62 o 
   0   0   3     4535.62     4898.18    326.95 o 
   1   0   3     3778.64     4007.93    147.16 o 
   2   0   3    15402.30    15284.33    344.96 o 
   3   0   3     1973.28     2066.80     30.71 o 
   4   0   3      556.17      580.35      7.44 o 
   5   0   3      138.86      134.75      2.83 o 
   6   0   3       43.11       37.62      3.78 o 
   7   0   3     2578.79     2813.13     48.00 o 
   8   0   3       44.88       37.40      0.82 o 
   9   0   3       63.54       57.89      0.86 o 
  10   0   3       33.29       32.60      0.86 o 
  11   0   3      163.71      181.28      7.62 o 
  12   0   3        1.71        1.06      2.12 o 
 -11   1   3       73.20       77.69      6.19 o 
 -10   1   3      139.59      124.05      5.01 o 
  -9   1   3        2.75        1.91      1.25 o 
  -8   1   3        0.74       -0.22      1.40 o 
  -7   1   3       92.26       68.56      2.62 o 
  -6   1   3        0.85        1.64      0.78 o 
  -5   1   3     1931.26     1893.87     45.06 o 
  -4   1   3       15.03        9.57      4.12 o 
  -3   1   3       17.24       15.35      0.62 o 
  -2   1   3    16369.95    17978.28    298.21 o 
  -1   1   3     4518.20     4765.93     97.39 o 
   0   1   3     2843.77     3075.75     34.12 o 
   1   1   3       63.26       80.03      6.97 o 
   2   1   3     2790.96     2892.32     46.14 o 
   3   1   3    10971.74    11645.14    248.44 o 
   4   1   3      404.33      335.22      4.64 o 
   5   1   3      673.96      676.01     22.36 o 
   6   1   3       42.23       60.70      1.13 o 
   7   1   3     2143.37     2344.01     38.78 o 
   8   1   3      608.40      587.15      8.60 o 
   9   1   3       20.83       20.22      0.64 o 
  10   1   3      122.98      123.16      1.96 o 
  11   1   3       80.98       79.24      1.24 o 
  12   1   3        2.29        1.52      2.06 o 
 -10   2   3       19.05       26.22      2.67 o 
  -9   2   3       59.18       58.64      4.60 o 
  -8   2   3       64.42       55.94      2.78 o 
  -7   2   3      554.51      571.20     13.83 o 
  -6   2   3       14.17       13.33      1.96 o 
  -5   2   3      137.13      163.75      3.98 o 
  -4   2   3     1260.32     1536.02     34.23 o 
  -3   2   3      417.48      452.99      6.38 o 
  -2   2   3     2467.48     2746.47     30.42 o 
  -1   2   3     1889.09     2122.81     36.80 o 
   0   2   3      800.81      887.78      9.35 o 
   1   2   3     5428.80     5886.94     86.02 o 
   2   2   3    31794.04    33889.31   1319.35 o 
   3   2   3     1821.11     2117.57     45.77 o 
   4   2   3     2827.01     3073.48     71.47 o 
   5   2   3      187.67      185.40      5.57 o 
   6   2   3      760.91      855.42     11.99 o 
   7   2   3      158.70      170.62      1.98 o 
   8   2   3      300.83      308.48      3.63 o 
   9   2   3        1.17        1.57      0.32 o 
  10   2   3       65.51       61.95      1.38 o 
  11   2   3       64.02       65.53      1.15 o 
  12   2   3      219.14      227.97      6.94 o 
  13   2   3        9.02       11.77      1.96 o 
 -10   3   3       60.68       65.95      5.56 o 
  -9   3   3       32.65       39.22      2.84 o 
  -8   3   3       85.78       93.36      3.99 o 
  -7   3   3       25.25       31.99      3.57 o 
  -6   3   3      420.32      397.02      9.46 o 
  -5   3   3      563.54      508.04     11.41 o 
  -4   3   3      257.19      201.64      5.33 o 
  -3   3   3      195.11      211.92      3.18 o 
  -2   3   3       56.83       97.81      5.12 o 
  -1   3   3       59.42       51.30      0.72 o 
   0   3   3     1942.20     2167.15     32.89 o 
   1   3   3     6754.80     7294.33    139.20 o 
   2   3   3      320.13      314.34      5.55 o 
   3   3   3     1936.41     2195.20     32.34 o 
   4   3   3     2085.99     2242.04     53.13 o 
   5   3   3      353.56      345.09      6.86 o 
   6   3   3     1038.13     1117.70     13.19 o 
   7   3   3       10.84        7.81      0.39 o 
   8   3   3        7.49       10.26      0.53 o 
   9   3   3       72.25       63.61      1.11 o 
  10   3   3       71.50       79.17      1.70 o 
  11   3   3      244.61      249.65      3.61 o 
  12   3   3      139.67      136.85      2.15 o 
  13   3   3      225.91      227.08      8.60 o 
  -9   4   3       11.62       14.95      3.67 o 
  -8   4   3      147.65      142.21      6.99 o 
  -7   4   3       33.62       34.04      2.52 o 
  -6   4   3      238.87      239.65      6.51 o 
  -5   4   3      130.33      121.78      3.59 o 
  -4   4   3      660.83      658.81      6.94 o 
  -3   4   3      109.05      117.71      5.24 o 
  -2   4   3     1020.04     1176.19     17.19 o 
  -1   4   3      169.07       50.32     65.28 o 
   0   4   3     2736.66     3056.71     40.86 o 
   1   4   3     1073.01     1176.09     16.30 o 
   2   4   3     2231.88     2602.35     40.11 o 
   3   4   3      202.71      225.67      4.68 o 
   4   4   3     1938.80     2153.92     32.12 o 
   5   4   3      621.44      576.03     22.82 o 
   6   4   3       50.97       57.45      2.01 o 
   7   4   3      125.41      118.94      1.96 o 
   8   4   3       16.29       13.89      0.51 o 
   9   4   3        2.35        2.73      0.45 o 
  10   4   3      415.15      380.10      5.08 o 
  11   4   3       44.86       45.04      1.16 o 
  12   4   3        0.56        0.81      0.33 o 
  13   4   3      147.11      145.59      6.23 o 
  -9   5   3       20.63       16.97      2.60 o 
  -8   5   3      150.58      147.27      5.62 o 
  -7   5   3      291.90      290.29     10.47 o 
  -6   5   3       72.22       69.51      4.32 o 
  -5   5   3        1.12        1.30      1.00 o 
  -4   5   3      139.18      138.37      2.15 o 
  -3   5   3       24.06       23.62      0.73 o 
  -2   5   3      499.61      493.60      6.63 o 
  -1   5   3     1846.00     2044.80     47.09 o 
   0   5   3       48.69       46.75      0.67 o 
   1   5   3        6.47       17.23      6.89 o 
   2   5   3      171.19      178.05      3.52 o 
   3   5   3      325.30      312.57      4.38 o 
   4   5   3      451.39      478.99      9.53 o 
   5   5   3      768.87      737.08     15.79 o 
   6   5   3     1152.91     1265.89     19.64 o 
   7   5   3       21.08       18.83      0.62 o 
   8   5   3        5.79        5.12      0.57 o 
   9   5   3        3.96        3.49      0.47 o 
  10   5   3      146.81      139.08      2.80 o 
  11   5   3       39.56       36.96      1.15 o 
  12   5   3      100.01       96.93      1.94 o 
  13   5   3       44.08       38.90      1.05 o 
  -8   6   3       21.80       27.20      2.86 o 
  -7   6   3        4.84        4.67      1.72 o 
  -6   6   3      170.41      184.55      7.55 o 
  -5   6   3        1.40        2.00      0.26 o 
  -4   6   3     1399.08     1399.04     22.69 o 
  -3   6   3       36.95       35.00      0.81 o 
  -2   6   3      495.50      474.75      5.83 o 
  -1   6   3     1894.20     1989.39     26.41 o 
   0   6   3      698.75      765.59     15.60 o 
   1   6   3     1618.60     1729.36     47.31 o 
   2   6   3     1016.81     1090.06     16.78 o 
   3   6   3      998.02     1123.95     17.23 o 
   4   6   3      412.86      430.83      6.23 o 
   5   6   3       29.84       23.48      0.92 o 
   6   6   3       25.79       20.26      1.75 o 
   7   6   3      737.02      745.07     17.23 o 
   8   6   3     1299.36     1359.80     21.38 o 
   9   6   3      293.24      269.90      4.13 o 
  10   6   3      123.59      116.40      2.02 o 
  11   6   3      428.59      424.82      5.88 o 
  12   6   3      205.08      208.69      3.08 o 
  13   6   3       43.53       39.13      1.27 o 
  -7   7   3       84.41       84.13      4.21 o 
  -6   7   3        9.51       10.31      1.85 o 
  -5   7   3        4.12        3.52      0.89 o 
  -4   7   3      310.84      291.16     12.63 o 
  -3   7   3      617.64      593.35     11.46 o 
  -2   7   3     1270.25     1265.70     27.99 o 
  -1   7   3      473.10      450.98      7.33 o 
   0   7   3      621.02      575.12      6.86 o 
   1   7   3      155.29      183.86      2.91 o 
   2   7   3       51.85       47.22      1.84 o 
   3   7   3      240.40      268.10      4.57 o 
   4   7   3      301.03      318.37      7.95 o 
   5   7   3      970.38      963.12     11.70 o 
   6   7   3       63.72       68.96      1.72 o 
   7   7   3       14.39       13.63      1.25 o 
   8   7   3      707.79      692.11     17.45 o 
   9   7   3      995.75     1001.10     24.04 o 
  10   7   3      286.00      278.58      4.68 o 
  11   7   3        3.33        2.28      0.52 o 
  12   7   3      248.75      255.18      4.10 o 
  13   7   3       36.79       35.76      1.26 o 
  -6   8   3        0.19        0.98      1.34 o 
  -5   8   3        3.68        6.92      2.64 o 
  -4   8   3       12.34        9.71      0.98 o 
  -3   8   3       49.18       46.55      1.24 o 
  -2   8   3      241.68      231.22      3.06 o 
  -1   8   3       22.74       25.17      0.83 o 
   0   8   3      462.22      447.54      5.70 o 
   1   8   3      238.16      226.60      7.02 o 
   2   8   3       16.20       14.09      0.76 o 
   3   8   3       27.01       25.14      0.95 o 
   4   8   3      108.35      108.15      3.05 o 
   5   8   3       53.35       53.91      2.21 o 
   6   8   3      328.97      332.66      5.63 o 
   7   8   3      433.16      403.03     10.86 o 
   8   8   3       47.85       45.95      3.13 o 
   9   8   3      180.91      198.76      5.54 o 
  10   8   3       57.76       59.66      3.80 o 
  11   8   3      131.22      127.25      2.86 o 
  12   8   3        7.48        5.67      1.60 o 
  13   8   3       79.86       82.78      2.57 o 
  -5   9   3      163.24      164.00      7.74 o 
  -4   9   3        3.01        2.63      1.07 o 
  -3   9   3       82.30       79.30      1.40 o 
  -2   9   3       59.65       66.23      1.40 o 
  -1   9   3      251.22      255.88      3.62 o 
   0   9   3        0.74        1.62      0.44 o 
   1   9   3      298.64      271.90      4.52 o 
   2   9   3       60.59       69.90      1.63 o 
   3   9   3      114.71      104.77      3.20 o 
   4   9   3      107.42      100.34      2.54 o 
   5   9   3       11.19        9.60      0.39 o 
   6   9   3       25.62       34.00      1.15 o 
   7   9   3      764.73      669.47      9.62 o 
   8   9   3       62.99       48.50      2.39 o 
   9   9   3        5.49        5.70      1.41 o 
  10   9   3      183.78      181.28      6.85 o 
  11   9   3        4.62        4.29      1.29 o 
  12   9   3       46.67       51.48      2.45 o 
  -4  10   3       78.78       87.65      4.15 o 
  -3  10   3       43.79       38.45      2.19 o 
  -2  10   3       31.90       36.33      1.34 o 
  -1  10   3      231.90      226.42      3.72 o 
   0  10   3        3.32        3.30      0.71 o 
   1  10   3      144.90      134.67      3.09 o 
   2  10   3       21.01       22.57      1.12 o 
   3  10   3       56.70       50.45      1.65 o 
   4  10   3      944.06      971.87     17.32 o 
   5  10   3      355.32      344.73      6.86 o 
   6  10   3      168.54      156.23      4.99 o 
   7  10   3       41.00       37.11      6.71 o 
   8  10   3      143.00      144.72      4.88 o 
   9  10   3      146.75      138.20      4.77 o 
  10  10   3        4.84        5.80      2.55 o 
  11  10   3       11.61       11.05      1.77 o 
  12  10   3        0.24        0.25      1.67 o 
  -3  11   3       51.51       55.96      3.51 o 
  -2  11   3       90.75       82.40      2.05 o 
  -1  11   3        0.97        1.57      0.62 o 
   0  11   3       33.14       32.66      1.21 o 
   1  11   3      109.05      113.98      2.20 o 
   2  11   3       35.31       27.54      2.06 o 
   3  11   3      264.39      257.19      6.46 o 
   4  11   3      287.94      289.91      6.47 o 
   5  11   3       64.58       63.13      2.38 o 
   6  11   3       96.39       99.81      3.50 o 
   7  11   3      194.65      180.95      8.86 o 
   8  11   3      263.92      282.06      8.65 o 
   9  11   3        1.18        0.29      1.21 o 
  10  11   3       19.17       18.67      3.46 o 
  11  11   3        0.76        1.32      2.25 o 
  -1  12   3       39.82       37.35      1.56 o 
   0  12   3        1.65        1.17      0.87 o 
   1  12   3       26.39       30.13      1.08 o 
   2  12   3       32.56       29.97      1.07 o 
   3  12   3        0.07        5.43      3.24 o 
   4  12   3        3.74        7.24      1.22 o 
   5  12   3      447.57      476.50      9.97 o 
   6  12   3      210.74      223.96      5.61 o 
   7  12   3       20.54       22.17      1.72 o 
   8  12   3        3.24        5.15      1.82 o 
   9  12   3       15.51       19.24      2.35 o 
  10  12   3       37.35       32.51      2.87 o 
  11  12   3        5.94        7.63      3.18 o 
   0  13   3       11.67       12.70      1.12 o 
   1  13   3        2.01        1.19      0.90 o 
   2  13   3        4.07        4.65      2.27 o 
   3  13   3       92.41       88.41      2.51 o 
   4  13   3        5.41        5.90      1.54 o 
   5  13   3        9.81       11.05      1.68 o 
   6  13   3       35.95       34.67      1.99 o 
   7  13   3        0.72       -0.08      0.95 o 
   8  13   3      100.45      106.75      5.11 o 
   9  13   3       38.75       42.11      3.67 o 
   4  14   3      176.37      197.89      5.15 o 
   5  14   3        3.88        3.16      1.51 o 
   6  14   3       10.68       12.74      1.68 o 
   7  14   3       18.98       25.50      4.58 o 
  -7 -12   4        3.12        4.29      1.36 o 
  -6 -12   4        0.02        0.27      0.53 o 
  -5 -12   4       50.43       48.42      2.90 o 
  -4 -12   4      232.60      246.02     11.57 o 
  -3 -12   4      205.45      210.78      6.29 o 
  -2 -12   4      200.78      211.04      5.91 o 
  -1 -12   4      313.35      327.80      8.10 o 
   0 -12   4       25.91       28.32      2.93 o 
  -9 -11   4        0.05       -0.11      0.48 o 
  -8 -11   4        9.36        9.88      1.19 o 
  -7 -11   4       91.22       90.22      2.13 o 
  -6 -11   4      108.22      111.32      2.40 o 
  -5 -11   4        4.92        4.72      1.17 o 
  -4 -11   4      165.23      178.65      4.90 o 
  -3 -11   4       11.68       11.67      1.80 o 
  -2 -11   4      156.27      152.08      4.82 o 
  -1 -11   4      103.62      114.43      3.25 o 
   0 -11   4      361.02      369.28     10.83 o 
   1 -11   4       32.95       32.08      1.90 o 
   2 -11   4        2.06        3.57      1.20 o 
 -10 -10   4       18.35       16.75      1.00 o 
  -9 -10   4        0.61        1.40      0.82 o 
  -8 -10   4      133.75      137.64      4.24 o 
  -7 -10   4        7.24        7.24      0.88 o 
  -6 -10   4       46.81       45.85      1.58 o 
  -5 -10   4       39.34       25.63      9.56 o 
  -4 -10   4        4.06        3.80      1.18 o 
  -3 -10   4       89.17       85.77      2.94 o 
  -2 -10   4       46.02       44.42      2.20 o 
  -1 -10   4       50.49       52.86      2.37 o 
   0 -10   4        0.43        1.33      1.33 o 
   1 -10   4       95.79       99.88      3.74 o 
   2 -10   4        0.59        0.65      0.72 o 
   3 -10   4       13.15       15.79      1.22 o 
   4 -10   4       19.57       15.94      1.73 o 
 -10  -9   4        0.09        0.70      0.71 o 
  -9  -9   4      201.10      186.01      4.87 o 
  -8  -9   4        7.21        8.16      0.79 o 
  -7  -9   4      541.16      507.84      7.23 o 
  -6  -9   4      692.07      655.38      9.28 o 
  -5  -9   4      562.54      561.57      8.04 o 
  -4  -9   4      192.59      192.58      4.40 o 
  -3  -9   4        1.45        1.05      0.72 o 
  -2  -9   4      140.79      140.35      3.08 o 
  -1  -9   4        7.82        8.59      1.00 o 
   0  -9   4        4.89        7.13      1.24 o 
   1  -9   4      336.64      310.76      6.15 o 
   2  -9   4       44.04       42.87      1.91 o 
   3  -9   4      326.07      347.65      7.30 o 
   4  -9   4      220.98      201.39      4.27 o 
   5  -9   4       92.38       96.28      3.18 o 
 -11  -8   4        2.72        1.24      0.84 o 
 -10  -8   4        0.69        1.13      0.58 o 
  -9  -8   4      179.01      165.93      2.96 o 
  -8  -8   4      193.21      197.50      3.33 o 
  -7  -8   4       10.17        8.85      0.69 o 
  -6  -8   4       78.91       79.07      1.78 o 
  -5  -8   4     2231.36     2214.79     32.15 o 
  -4  -8   4      684.55      695.18     15.31 o 
  -3  -8   4     1171.33     1143.33     19.52 o 
  -2  -8   4      468.02      458.45      8.42 o 
  -1  -8   4      344.49      338.08     11.38 o 
   0  -8   4      806.51      799.37     13.81 o 
   1  -8   4       24.29       18.13      1.25 o 
   2  -8   4      107.57       90.86      2.42 o 
   3  -8   4      464.35      422.86      7.24 o 
   4  -8   4     1002.90      972.71     23.76 o 
   5  -8   4       54.67       53.73      1.72 o 
   6  -8   4        0.76        0.42      0.43 o 
 -11  -7   4        8.03        8.32      0.91 o 
 -10  -7   4       47.50       47.73      1.47 o 
  -9  -7   4        2.68        3.03      0.69 o 
  -8  -7   4      132.65      131.37      3.21 o 
  -7  -7   4       29.20       21.69      0.95 o 
  -6  -7   4       92.16       92.88      1.90 o 
  -5  -7   4       11.41        6.63      0.62 o 
  -4  -7   4     2170.15     2091.69     36.39 o 
  -3  -7   4      171.29      168.99      6.14 o 
  -2  -7   4       28.50       27.49      1.18 o 
  -1  -7   4       12.80       16.35      1.14 o 
   0  -7   4        0.01        0.94      1.21 o 
   1  -7   4      614.50      599.88     21.00 o 
   2  -7   4      431.20      396.50      7.45 o 
   3  -7   4       14.87       16.90      1.32 o 
   4  -7   4      199.92      204.37      4.33 o 
   5  -7   4      122.31      116.13      5.22 o 
   6  -7   4       75.94       76.23      3.02 o 
   7  -7   4        0.03        0.27      0.43 o 
 -11  -6   4       48.00       47.13      1.53 o 
 -10  -6   4       73.91       73.55      2.73 o 
  -9  -6   4        0.03        0.02      0.32 o 
  -8  -6   4      103.68       91.36      1.57 o 
  -7  -6   4        0.00        0.20      0.39 o 
  -6  -6   4       22.40       23.90      0.83 o 
  -5  -6   4       27.72       25.47      0.94 o 
  -4  -6   4       60.64       58.48      1.16 o 
  -3  -6   4      101.91       74.81      1.81 o 
  -2  -6   4      408.51      365.26      5.61 o 
  -1  -6   4        6.86       10.72      0.73 o 
   0  -6   4      240.25      220.68      4.13 o 
   1  -6   4        8.25        6.96      0.63 o 
   2  -6   4      170.14      136.06      3.52 o 
   3  -6   4        9.10        6.97      0.97 o 
   4  -6   4        1.33        1.65      0.58 o 
   5  -6   4      356.02      357.65     14.11 o 
   6  -6   4       19.30       19.97      0.92 o 
   7  -6   4        7.04        5.63      0.68 o 
   8  -6   4        0.08        0.21      0.42 o 
 -11  -5   4       19.95       20.11      1.23 o 
 -10  -5   4      421.46      416.32     12.84 o 
  -9  -5   4       66.59       67.95      1.70 o 
  -8  -5   4       14.95       16.57      0.79 o 
  -7  -5   4        2.81        3.55      0.49 o 
  -6  -5   4      212.55      209.60      3.76 o 
  -5  -5   4      328.88      304.73      3.68 o 
  -4  -5   4      219.59      201.16      2.47 o 
  -3  -5   4       40.03       31.26      1.25 o 
  -2  -5   4       59.66       51.42      1.56 o 
  -1  -5   4     4007.81     4060.67     82.57 o 
   0  -5   4       12.85        5.53      0.61 o 
   1  -5   4      416.56      452.98     15.94 o 
   2  -5   4      248.69      243.17      3.73 o 
   3  -5   4      632.23      578.00     24.63 o 
   4  -5   4      349.88      338.75     12.99 o 
   5  -5   4        0.20        0.15      0.29 o 
   6  -5   4      256.89      251.72      4.95 o 
   7  -5   4       67.53       71.11      2.65 o 
   8  -5   4      310.96      304.51     14.67 o 
   9  -5   4       69.80       67.34      6.68 o 
 -11  -4   4      127.85      130.21      4.40 o 
 -10  -4   4       11.34       14.72      0.95 o 
  -9  -4   4      273.96      288.28      8.07 o 
  -8  -4   4       48.65       54.44      1.02 o 
  -7  -4   4      245.69      249.66      3.29 o 
  -6  -4   4     2997.29     3138.70     45.92 o 
  -5  -4   4       74.97       76.39      1.10 o 
  -4  -4   4     1381.47     1368.78     17.25 o 
  -3  -4   4      101.16       93.65      1.32 o 
  -2  -4   4      358.07      415.23      5.84 o 
  -1  -4   4     7154.80     7918.21    161.35 o 
   0  -4   4     4034.49     4466.84     81.24 o 
   1  -4   4        6.47       13.28      7.25 o 
   2  -4   4      121.77      126.23      2.12 o 
   3  -4   4      692.54      610.68     11.42 o 
   4  -4   4      252.76      230.54     10.33 o 
   5  -4   4      155.19      150.98      3.43 o 
   6  -4   4       11.50       11.76      0.63 o 
   7  -4   4       71.45       74.78      2.77 o 
   8  -4   4      392.32      387.67     18.59 o 
   9  -4   4      487.24      475.13     14.46 o 
  10  -4   4       23.39       22.11      2.89 o 
 -11  -3   4       21.13       21.05      2.99 o 
 -10  -3   4       73.41       65.05      2.40 o 
  -9  -3   4      247.53      244.04      3.64 o 
  -8  -3   4      134.75       99.13     17.45 o 
  -7  -3   4      764.05      790.14      8.81 o 
  -6  -3   4      644.84      591.76      6.32 o 
  -5  -3   4      231.06      168.68     64.65 o 
  -4  -3   4      361.92      327.21      3.69 o 
  -3  -3   4      246.44      268.48      6.33 o 
  -2  -3   4     1246.80     1400.56     21.05 o 
  -1  -3   4       34.62       41.96      0.84 o 
   0  -3   4     6070.00     6429.73    123.58 o 
   1  -3   4     1571.75     1772.45     37.53 o 
   2  -3   4      913.59     1002.41     17.95 o 
   3  -3   4      178.53      231.15      4.59 o 
   4  -3   4      196.32      194.20      4.13 o 
   5  -3   4      219.18      221.65      8.50 o 
   6  -3   4       56.29       56.04      1.16 o 
   7  -3   4        7.96        7.44      0.52 o 
   8  -3   4      276.26      271.16      9.02 o 
   9  -3   4      409.59      418.29      7.78 o 
  10  -3   4      234.03      256.89      8.36 o 
 -11  -2   4        2.98        4.05      1.50 o 
 -10  -2   4        1.16        0.85      1.11 o 
  -9  -2   4        8.52        7.75      0.35 o 
  -8  -2   4       47.21       55.77      1.01 o 
  -7  -2   4        0.01        0.38      0.20 o 
  -6  -2   4      519.95      540.29      5.47 o 
  -5  -2   4      302.90      282.51      2.81 o 
  -4  -2   4       71.50       64.33      3.59 o 
  -3  -2   4     1802.97     2075.30     26.52 o 
  -2  -2   4      592.92      600.34      8.98 o 
  -1  -2   4      206.09      211.03      9.34 o 
   0  -2   4       83.24       99.05      1.82 o 
   1  -2   4      849.18      873.64     16.95 o 
   2  -2   4      172.08      211.80      2.73 o 
   3  -2   4      743.56      795.73     25.70 o 
   4  -2   4      100.59       84.48      4.01 o 
   5  -2   4      443.81      478.52      6.81 o 
   6  -2   4      194.78      196.41      3.09 o 
   7  -2   4      393.42      375.08      5.38 o 
   8  -2   4       16.42       15.57      0.82 o 
   9  -2   4      262.86      267.61      6.79 o 
  10  -2   4       23.48       20.82      1.06 o 
 -11  -1   4        0.10        0.86      1.35 o 
 -10  -1   4      113.81      125.45      4.59 o 
  -9  -1   4        3.09        4.21      2.06 o 
  -8  -1   4       24.06       27.39      1.59 o 
  -7  -1   4      343.13      339.13      6.46 o 
  -6  -1   4      442.38      435.63      8.19 o 
  -5  -1   4     5629.37     6193.45     84.60 o 
  -4  -1   4     3130.13     3381.13     58.15 o 
  -3  -1   4      249.61      223.00      2.37 o 
  -2  -1   4      872.85      933.20     10.31 o 
  -1  -1   4     2152.82     2235.93     34.32 o 
   0  -1   4      206.92      200.74      4.55 o 
   1  -1   4       80.50       72.72      0.96 o 
   2  -1   4      729.26      762.19      9.95 o 
   3  -1   4      119.37      102.36      1.54 o 
   4  -1   4     3487.44     3594.06     61.02 o 
   5  -1   4      218.71      182.81      2.59 o 
   6  -1   4      432.87      395.92      6.52 o 
   7  -1   4     1062.61     1058.77     31.08 o 
   8  -1   4      847.20      853.50     22.32 o 
   9  -1   4       59.27       60.80      1.37 o 
  10  -1   4       26.09       26.31      2.84 o 
  11  -1   4       62.97       67.57      3.55 o 
  12  -1   4       17.38       15.68      2.50 o 
 -11   0   4       26.37       27.64      2.91 o 
 -10   0   4      262.77      250.55      7.96 o 
  -9   0   4        7.71       10.77      2.63 o 
  -8   0   4      178.95      180.31      5.14 o 
  -7   0   4      170.34      155.74      7.40 o 
  -6   0   4      108.60       98.67      2.30 o 
  -5   0   4     1417.85     1553.53     22.70 o 
  -4   0   4     4343.26     4518.53     56.50 o 
  -3   0   4     3359.33     3788.67     45.37 o 
  -2   0   4      404.65      386.72      3.87 o 
  -1   0   4      959.53     1028.05     18.34 o 
   0   0   4      195.36      198.66      2.27 o 
   1   0   4     3106.69     2989.26    139.55 o 
   2   0   4     2140.25     2330.27     35.73 o 
   3   0   4      732.10      719.88      9.46 o 
   4   0   4     3361.44     3796.86     64.60 o 
   5   0   4     2147.53     2377.36     37.74 o 
   6   0   4     2149.77     2413.14     48.04 o 
   7   0   4      189.80      183.00      2.86 o 
   8   0   4      540.62      558.43      8.49 o 
   9   0   4       23.33       22.11      0.92 o 
  10   0   4       40.40       44.59      1.17 o 
  11   0   4       46.06       42.28      0.95 o 
  12   0   4       28.01       22.96      3.76 o 
 -10   1   4       85.53       99.64      4.82 o 
  -9   1   4       12.04       12.50      2.88 o 
  -8   1   4      255.10      233.25      6.53 o 
  -7   1   4      299.17      265.57      7.90 o 
  -6   1   4       77.42       87.07      3.65 o 
  -5   1   4      283.33      277.53      9.07 o 
  -4   1   4      148.08      141.95      2.87 o 
  -3   1   4      855.68     1029.02     17.67 o 
  -2   1   4      452.32      459.81      8.10 o 
  -1   1   4      453.02      468.98      4.05 o 
   0   1   4        0.15        3.35      0.51 o 
   1   1   4      589.49      635.01     23.49 o 
   2   1   4     3800.43     4029.09     68.28 o 
   3   1   4    10586.39    11237.32    239.45 o 
   4   1   4      213.05      177.68      3.51 o 
   5   1   4       78.65      113.78      1.74 o 
   6   1   4        2.95        8.39      0.57 o 
   7   1   4      556.03      570.25     11.41 o 
   8   1   4       14.11       23.42      0.74 o 
   9   1   4       65.64       62.40      1.32 o 
  10   1   4       33.62       34.20      1.26 o 
  11   1   4        0.09        0.56      0.31 o 
  12   1   4       32.50       30.90      2.41 o 
 -10   2   4      155.41      161.21      6.35 o 
  -9   2   4       77.22       81.94      5.31 o 
  -8   2   4       45.37       51.28      2.83 o 
  -7   2   4       83.04       97.47      4.70 o 
  -6   2   4      502.27      517.90     11.97 o 
  -5   2   4        0.07        0.12      0.59 o 
  -4   2   4        8.61       11.16      0.70 o 
  -3   2   4     5424.17     6342.00     98.49 o 
  -2   2   4       48.11       26.34      0.43 o 
  -1   2   4     4335.00     4609.52     66.08 o 
   0   2   4       30.82       31.62      0.40 o 
   1   2   4     3034.93     3395.86     45.18 o 
   2   2   4    40945.80    39039.14   1114.43 o 
   3   2   4      131.84      108.26      1.73 o 
   4   2   4       65.49       74.28      1.09 o 
   5   2   4      119.69      103.37      2.02 o 
   6   2   4     2029.49     2303.30     51.95 o 
   7   2   4      474.61      477.68      6.92 o 
   8   2   4        2.98        6.64      3.18 o 
   9   2   4      153.87      150.84      2.11 o 
  10   2   4       42.96       44.63      1.08 o 
  11   2   4       51.36       57.83      1.14 o 
  12   2   4      199.77      202.19      6.26 o 
  13   2   4       24.83       31.76      2.43 o 
 -10   3   4       19.36       21.49      4.45 o 
  -9   3   4      124.75      126.82      5.10 o 
  -8   3   4      201.16      211.39      6.57 o 
  -7   3   4      133.98      122.44      4.37 o 
  -6   3   4      367.35      394.93      9.63 o 
  -5   3   4      202.66      191.02      4.83 o 
  -4   3   4      370.44      387.19      9.18 o 
  -3   3   4      325.17      315.37      5.74 o 
  -2   3   4      871.78      776.00     20.37 o 
  -1   3   4     2872.06     3181.32     44.39 o 
   0   3   4        0.92        4.41      0.31 o 
   1   3   4     1471.41     1412.40     16.08 o 
   2   3   4     1924.94     2179.00     32.58 o 
   3   3   4      959.05      922.87     18.03 o 
   4   3   4       96.91       75.29      1.64 o 
   5   3   4     1586.88     1681.05     25.00 o 
   6   3   4       12.10        7.41      0.68 o 
   7   3   4     2086.82     2368.36     61.98 o 
   8   3   4       16.38       14.45      0.62 o 
   9   3   4       64.35       59.32      1.15 o 
  10   3   4      408.19      403.20      5.34 o 
  11   3   4       85.71       81.03      2.41 o 
  12   3   4      190.50      201.73      3.55 o 
  13   3   4       16.76       21.89      2.03 o 
  -9   4   4       16.80       21.03      4.08 o 
  -8   4   4        3.62        3.38      1.58 o 
  -7   4   4      397.29      395.85     10.64 o 
  -6   4   4        0.28        1.19      1.75 o 
  -5   4   4       84.21       69.41      2.56 o 
  -4   4   4        3.58        3.18      1.37 o 
  -3   4   4      296.27      284.71      2.89 o 
  -2   4   4       21.04       21.09      0.39 o 
  -1   4   4        6.30        2.70      0.34 o 
   0   4   4     1914.02     2006.56     52.68 o 
   1   4   4     1665.14     1750.41     86.22 o 
   2   4   4     1244.36     1300.13     25.32 o 
   3   4   4       15.40       18.74      0.82 o 
   4   4   4      715.02      753.48     21.95 o 
   5   4   4      663.25      699.88     16.31 o 
   6   4   4      201.47      190.66      2.16 o 
   7   4   4      430.18      448.73      5.30 o 
   8   4   4      149.93      155.17      1.95 o 
   9   4   4       92.87       87.03      1.49 o 
  10   4   4      382.38      381.05      5.32 o 
  11   4   4       18.57       21.56      0.83 o 
  12   4   4       82.32       86.71      1.77 o 
  13   4   4       63.73       64.27      3.95 o 
  -8   5   4        0.00       -0.49      2.15 o 
  -7   5   4        0.95        2.06      1.48 o 
  -6   5   4       75.48       82.44      3.43 o 
  -5   5   4        2.69        2.63      1.76 o 
  -4   5   4      220.26      196.67      3.01 o 
  -3   5   4        6.15        3.08      0.27 o 
  -2   5   4      385.48      375.70     10.68 o 
  -1   5   4      529.07      553.78      7.78 o 
   0   5   4     1502.21     1625.20     35.85 o 
   1   5   4     2250.91     2533.79     67.85 o 
   2   5   4     3090.93     3491.55     82.21 o 
   3   5   4     1811.62     1980.96     44.41 o 
   4   5   4     2040.67     2343.59     55.18 o 
   5   5   4       42.46       51.32      2.07 o 
   6   5   4        1.79        9.47      1.15 o 
   7   5   4      129.81      128.10      1.62 o 
   8   5   4       60.57       53.69      1.12 o 
   9   5   4      426.76      419.69      5.46 o 
  10   5   4      302.80      311.50      4.49 o 
  11   5   4      720.12      690.84      9.28 o 
  12   5   4       36.95       33.73      1.33 o 
  13   5   4       74.87       68.15      1.48 o 
  -8   6   4        3.76        3.38      1.87 o 
  -7   6   4      124.54      123.12      6.86 o 
  -6   6   4      219.89      221.55      6.72 o 
  -5   6   4       48.79       44.14      2.40 o 
  -4   6   4     1495.01     1523.14     19.49 o 
  -3   6   4       12.20       13.84      0.88 o 
  -2   6   4      133.36      125.21      2.21 o 
  -1   6   4      390.80      388.34      5.90 o 
   0   6   4     1671.69     1731.10     28.75 o 
   1   6   4      161.48      161.90      2.31 o 
   2   6   4      121.86      152.22      2.22 o 
   3   6   4       49.55       46.35      1.34 o 
   4   6   4        0.20        1.14      0.57 o 
   5   6   4     1031.55     1058.74     24.08 o 
   6   6   4      450.49      445.69     10.56 o 
   7   6   4      288.83      314.07     19.28 o 
   8   6   4      366.39      336.98      4.88 o 
   9   6   4      836.23      864.78     11.20 o 
  10   6   4        1.49        1.79      0.46 o 
  11   6   4       12.07       16.23      0.74 o 
  12   6   4      140.39      138.55      2.22 o 
  13   6   4        2.72        2.97      0.73 o 
  -7   7   4       20.25       21.28      2.58 o 
  -6   7   4       25.64       26.15      3.96 o 
  -5   7   4      201.50      183.55      5.22 o 
  -4   7   4        2.83        2.62      0.60 o 
  -3   7   4      780.10      783.02     17.80 o 
  -2   7   4     1787.97     1883.06     32.76 o 
  -1   7   4      762.05      773.13     12.03 o 
   0   7   4      276.65      281.27      4.42 o 
   1   7   4     1531.37     1634.16     20.99 o 
   2   7   4       48.98       60.34      0.89 o 
   3   7   4      555.96      602.98     19.98 o 
   4   7   4        9.27        6.72      0.90 o 
   5   7   4      501.64      497.50     11.88 o 
   6   7   4      238.58      216.80      6.34 o 
   7   7   4       18.54       17.61      2.17 o 
   8   7   4        6.89        6.06      1.15 o 
   9   7   4      875.96      887.89     21.14 o 
  10   7   4      190.06      174.90      4.10 o 
  11   7   4       20.48       19.87      0.79 o 
  12   7   4      171.65      154.90      2.60 o 
  13   7   4       61.58       58.90      1.46 o 
  -6   8   4       13.53       16.41      3.40 o 
  -5   8   4       57.74       55.33      3.06 o 
  -4   8   4        0.73        2.20      0.62 o 
  -3   8   4      551.41      541.66     17.82 o 
  -2   8   4      199.26      186.03      4.24 o 
  -1   8   4       26.70       27.90      3.84 o 
   0   8   4       25.23       20.27      0.64 o 
   1   8   4      500.40      454.37      8.63 o 
   2   8   4       71.58       67.94      1.21 o 
   3   8   4       64.98       63.91      1.05 o 
   4   8   4      233.44      202.07      3.73 o 
   5   8   4       53.42       51.64      2.07 o 
   6   8   4      673.45      652.56     15.15 o 
   7   8   4       54.81       55.01      2.42 o 
   8   8   4        3.83        4.35      1.13 o 
   9   8   4       36.54       32.06      3.03 o 
  10   8   4      397.42      388.02      9.99 o 
  11   8   4       53.88       49.21      1.98 o 
  12   8   4        0.04        1.20      1.11 o 
  13   8   4        1.75        0.59      0.43 o 
  -5   9   4        1.39        0.93      1.32 o 
  -4   9   4       55.28       54.00      2.07 o 
  -3   9   4        0.14        1.95      0.89 o 
  -2   9   4       97.39       94.05      2.53 o 
  -1   9   4       27.82       23.62      4.97 o 
   0   9   4       17.27       18.50      1.06 o 
   1   9   4        1.54        1.47      0.52 o 
   2   9   4        3.61        5.54      0.46 o 
   3   9   4        0.88        1.06      0.42 o 
   4   9   4      699.93      690.40      9.51 o 
   5   9   4       21.95        2.13      6.16 o 
   6   9   4       39.60       28.37      2.77 o 
   7   9   4       39.52       38.66      3.44 o 
   8   9   4       89.66       93.05      4.68 o 
   9   9   4      306.68      299.21      9.54 o 
  10   9   4        0.12       -0.41      1.04 o 
  11   9   4       52.22       54.33      2.21 o 
  12   9   4        4.18        2.90      1.04 o 
  13   9   4       59.48       63.84      2.47 o 
  -4  10   4      224.16      237.97      7.77 o 
  -3  10   4       73.42       73.82      3.14 o 
  -2  10   4      226.09      220.81      5.76 o 
  -1  10   4      102.98      108.52      4.38 o 
   0  10   4        0.10        0.52      0.46 o 
   1  10   4      871.74      882.49     12.06 o 
   2  10   4        3.87        4.16      0.66 o 
   3  10   4       32.19       26.38      0.75 o 
   4  10   4      622.95      581.22      7.50 o 
   5  10   4      573.70      574.85      5.89 o 
   6  10   4      244.77      219.84      6.16 o 
   7  10   4        6.16        2.04      1.21 o 
   8  10   4       36.85       32.61      2.33 o 
   9  10   4       20.48       22.04      2.11 o 
  10  10   4      117.79      115.20      4.38 o 
  11  10   4        4.57        4.66      2.51 o 
  12  10   4        0.61        0.30      0.75 o 
  -3  11   4      182.15      193.77     11.70 o 
  -2  11   4        2.90        3.31      0.99 o 
  -1  11   4        9.92        7.46      1.31 o 
   0  11   4       52.26       55.17      2.36 o 
   1  11   4      276.32      284.25      4.17 o 
   2  11   4      155.66      165.70      2.97 o 
   3  11   4       52.69       63.87      1.44 o 
   4  11   4       21.15       18.83      0.87 o 
   5  11   4      254.93      257.99      7.88 o 
   6  11   4      609.07      570.71     15.08 o 
   7  11   4       69.83       70.64      3.57 o 
   8  11   4      184.75      184.04      6.33 o 
   9  11   4      189.96      185.14      6.38 o 
  10  11   4       72.45       73.77      3.84 o 
  11  11   4      127.49      127.72      6.98 o 
  12  11   4        1.53        3.31      1.62 o 
  -1  12   4       33.60       35.65      1.77 o 
   0  12   4      101.74      114.56      3.39 o 
   1  12   4       19.37       24.10      1.11 o 
   2  12   4      364.55      369.18      5.59 o 
   3  12   4        0.24        0.38      0.39 o 
   4  12   4       19.52       17.29      0.65 o 
   5  12   4      119.05      103.11      3.83 o 
   6  12   4      166.81      176.43      8.00 o 
   7  12   4       53.95       57.42      3.51 o 
   8  12   4       95.18      100.29      4.55 o 
   9  12   4        3.11        2.47      1.62 o 
  10  12   4       50.84       54.56      3.49 o 
  11  12   4       28.03       27.36      4.28 o 
   1  13   4       28.42       29.36      2.00 o 
   2  13   4       84.66       96.19      2.28 o 
   3  13   4       42.16       37.17      3.54 o 
   4  13   4       92.88       65.83     25.34 o 
   5  13   4       62.11       32.32     33.01 o 
   6  13   4        1.94        3.48      1.74 o 
   7  13   4       33.54       34.39      4.62 o 
   8  13   4       37.21       41.38      3.49 o 
   9  13   4      329.15      350.32     11.77 o 
  10  13   4       68.39       70.37      4.45 o 
   4  14   4        0.06        0.98      1.54 o 
   5  14   4       10.78       12.72      3.81 o 
   6  14   4        9.05       13.15      2.39 o 
   7  14   4       19.84       20.37      4.43 o 
  -6 -12   5      180.14      176.76      4.44 o 
  -5 -12   5      134.17      143.70      4.21 o 
  -4 -12   5      144.57      150.55      5.03 o 
  -3 -12   5       57.53       60.54      3.18 o 
  -2 -12   5       29.01       26.02      3.27 o 
  -1 -12   5        7.07        4.39      2.31 o 
   0 -12   5      119.82      134.39      4.56 o 
  -8 -11   5        1.34        1.60      0.84 o 
  -7 -11   5       90.33       94.61      3.64 o 
  -6 -11   5        2.16        0.91      0.59 o 
  -5 -11   5        7.28        4.13      1.17 o 
  -4 -11   5       60.21       60.31      2.93 o 
  -3 -11   5      255.07      251.89      5.81 o 
  -2 -11   5        3.75        5.88      1.71 o 
  -1 -11   5       83.35       87.15      2.85 o 
   0 -11   5       35.53       29.28      1.92 o 
   1 -11   5       45.72       42.05      3.57 o 
   2 -11   5       16.36       18.57      1.51 o 
  -9 -10   5      111.17      109.13      3.05 o 
  -8 -10   5        1.73        1.03      0.60 o 
  -7 -10   5        5.56        5.14      1.14 o 
  -6 -10   5       55.58       56.15      2.08 o 
  -5 -10   5      117.24      115.95      2.54 o 
  -4 -10   5       19.64       20.66      2.21 o 
  -3 -10   5      158.85      170.26      4.04 o 
  -2 -10   5      200.42      205.20      5.66 o 
  -1 -10   5       19.13       21.04      1.72 o 
   0 -10   5       80.57       81.05      2.95 o 
   1 -10   5      116.50      131.47      3.81 o 
   2 -10   5        1.45        2.87      0.92 o 
   3 -10   5       31.76       40.48      1.97 o 
   4 -10   5       62.41       59.28      2.17 o 
 -10  -9   5        1.04        0.73      0.62 o 
  -9  -9   5       98.44      101.14      2.36 o 
  -8  -9   5       81.85       88.75      3.59 o 
  -7  -9   5       47.84       42.23      1.78 o 
  -6  -9   5       49.13       45.26      1.63 o 
  -5  -9   5       10.67       11.04      1.05 o 
  -4  -9   5       25.56       27.26      1.49 o 
  -3  -9   5       48.18       49.41      2.16 o 
  -2  -9   5       62.10       56.91      2.30 o 
  -1  -9   5       66.45       62.24      3.01 o 
   0  -9   5      467.35      442.26      7.98 o 
   1  -9   5       13.18       13.41      2.21 o 
   2  -9   5       29.17       26.65      2.15 o 
   3  -9   5        9.49       14.60      1.33 o 
   4  -9   5      176.71      193.53      3.86 o 
   5  -9   5        5.42        2.42      1.89 o 
 -10  -8   5       67.36       68.94      1.83 o 
  -9  -8   5       88.09       79.56      1.94 o 
  -8  -8   5      765.53      785.69     13.60 o 
  -7  -8   5       10.83       11.78      0.84 o 
  -6  -8   5      323.13      334.12      5.04 o 
  -5  -8   5      909.45      862.50     18.49 o 
  -4  -8   5      218.46      221.07      4.21 o 
  -3  -8   5        0.16        0.39      0.60 o 
  -2  -8   5       48.66       47.79      1.97 o 
  -1  -8   5      211.48      201.52      3.98 o 
   0  -8   5      846.19      850.66     14.97 o 
   1  -8   5      810.75      812.05     13.86 o 
   2  -8   5       14.44       15.52      1.38 o 
   3  -8   5      267.06      236.74      8.13 o 
   4  -8   5      713.98      688.02     30.23 o 
   5  -8   5      180.60      189.28      5.82 o 
   6  -8   5       40.28       38.14      1.45 o 
 -11  -7   5       32.71       29.89      1.58 o 
 -10  -7   5        2.16        1.66      0.54 o 
  -9  -7   5       28.52       23.90      1.18 o 
  -8  -7   5      402.46      416.77      6.66 o 
  -7  -7   5     1118.40     1066.64     17.10 o 
  -6  -7   5      264.20      246.72      3.54 o 
  -5  -7   5      106.12      103.87      1.79 o 
  -4  -7   5     1386.90     1375.67     32.23 o 
  -3  -7   5      125.40      119.13      2.65 o 
  -2  -7   5      361.67      351.35      6.42 o 
  -1  -7   5     1655.77     1631.46     30.88 o 
   0  -7   5       36.39       34.64      1.32 o 
   1  -7   5     1480.28     1465.43     25.48 o 
   2  -7   5      149.36      147.54      3.81 o 
   3  -7   5       27.96       21.09      1.24 o 
   4  -7   5       41.48       40.22      1.65 o 
   5  -7   5     1145.96     1094.53     39.76 o 
   6  -7   5       29.21       31.04      1.28 o 
   7  -7   5        0.75        0.13      0.36 o 
 -11  -6   5        0.84        1.02      0.65 o 
 -10  -6   5       31.85       31.10      1.15 o 
  -9  -6   5       91.54      100.09      2.27 o 
  -8  -6   5       12.77       11.33      0.73 o 
  -7  -6   5      345.03      325.52      7.79 o 
  -6  -6   5        1.07        1.86      0.58 o 
  -5  -6   5      133.96      127.99      2.20 o 
  -4  -6   5       26.63       30.24      1.06 o 
  -3  -6   5        4.54        6.09      0.87 o 
  -2  -6   5       33.37       37.66      1.91 o 
  -1  -6   5      712.02      691.59     11.06 o 
   0  -6   5        0.20        1.02      0.80 o 
   1  -6   5        7.38       10.61      0.75 o 
   2  -6   5      593.47      627.50     12.61 o 
   3  -6   5       13.04       14.83      4.86 o 
   4  -6   5        0.33        0.03      0.33 o 
   5  -6   5       55.51       58.51      1.63 o 
   6  -6   5      283.90      280.62     15.67 o 
   7  -6   5        0.03       -0.04      0.58 o 
   8  -6   5      138.06      128.47      5.93 o 
 -11  -5   5       24.18       25.28      3.32 o 
 -10  -5   5       75.95       74.43      2.12 o 
  -9  -5   5      288.55      286.47      6.10 o 
  -8  -5   5       61.30       52.61      1.36 o 
  -7  -5   5      200.56      189.94      3.84 o 
  -6  -5   5       27.55       25.46      0.76 o 
  -5  -5   5      276.04      257.27      7.36 o 
  -4  -5   5      855.89      787.83     19.61 o 
  -3  -5   5      704.40      711.78     14.29 o 
  -2  -5   5       11.61       15.94      2.01 o 
  -1  -5   5       43.52       36.47      1.05 o 
   0  -5   5     1124.60     1090.18     16.83 o 
   1  -5   5       49.96       46.29      1.30 o 
   2  -5   5       86.60       95.39      1.82 o 
   3  -5   5      245.09      235.23      3.84 o 
   4  -5   5        6.78        5.60      0.65 o 
   5  -5   5      467.29      452.56     11.38 o 
   6  -5   5       65.44       64.99      2.48 o 
   7  -5   5       76.79       77.35      2.75 o 
   8  -5   5      233.56      240.92     12.44 o 
   9  -5   5      215.45      226.37      8.43 o 
 -11  -4   5       49.79       60.92      3.01 o 
 -10  -4   5        0.07        0.64      0.37 o 
  -9  -4   5      597.23      572.50      6.68 o 
  -8  -4   5       59.03       58.33      1.08 o 
  -7  -4   5       54.48       52.64      1.01 o 
  -6  -4   5       11.38        9.65      0.64 o 
  -5  -4   5      270.48      257.98      3.39 o 
  -4  -4   5      847.08      766.71     13.44 o 
  -3  -4   5      794.15      838.80     14.09 o 
  -2  -4   5        2.97        2.18      0.70 o 
  -1  -4   5     1549.73     1812.62     62.63 o 
   0  -4   5      354.70      258.73      4.37 o 
   1  -4   5     1478.85     1523.81     23.76 o 
   2  -4   5       96.53      108.52      1.95 o 
   3  -4   5      151.30      165.43      2.54 o 
   4  -4   5      110.05       87.00      2.74 o 
   5  -4   5      625.97      644.53      9.84 o 
   6  -4   5      321.67      311.60      9.30 o 
   7  -4   5       50.79       46.75      3.00 o 
   8  -4   5        6.62        7.20      0.58 o 
   9  -4   5       14.07       16.28      1.03 o 
  10  -4   5        1.11        0.68      1.66 o 
 -11  -3   5       24.58       22.56      3.23 o 
 -10  -3   5      119.29      114.85      3.35 o 
  -9  -3   5       75.72       79.86      1.91 o 
  -8  -3   5        9.68        9.76      0.49 o 
  -7  -3   5      570.57      572.40     15.51 o 
  -6  -3   5     1262.70     1122.61     79.17 o 
  -5  -3   5      138.33      132.65      2.91 o 
  -4  -3   5        7.81        9.27      0.48 o 
  -3  -3   5       78.16       53.59      0.81 o 
  -2  -3   5     1327.24     1646.15     25.63 o 
  -1  -3   5     2673.65     2830.77     48.66 o 
   0  -3   5      447.68      446.38      6.73 o 
   1  -3   5       49.99       35.96      1.26 o 
   2  -3   5      320.87      367.93      6.29 o 
   3  -3   5      517.13      479.56      6.87 o 
   4  -3   5      735.98      834.65     13.94 o 
   5  -3   5        3.91        3.56      0.96 o 
   6  -3   5      159.03      167.12      2.58 o 
   7  -3   5        2.28        1.54      0.59 o 
   8  -3   5       83.20       81.20      2.00 o 
   9  -3   5        0.39        0.87      0.62 o 
  10  -3   5       35.11       38.82      3.21 o 
 -11  -2   5        0.46        1.66      1.32 o 
 -10  -2   5        2.04        1.61      1.21 o 
  -9  -2   5      556.64      541.39      6.21 o 
  -8  -2   5      476.54      468.47      5.83 o 
  -7  -2   5      369.45      352.72      4.93 o 
  -6  -2   5      174.53      182.31      2.95 o 
  -5  -2   5      294.32      271.05      3.20 o 
  -4  -2   5      159.32      169.37      2.94 o 
  -3  -2   5       36.47       22.06      0.49 o 
  -2  -2   5     5955.26     6962.65    117.56 o 
  -1  -2   5      971.82     1054.47     20.20 o 
   0  -2   5        2.19        4.55      0.42 o 
   1  -2   5      308.32      282.37      3.72 o 
   2  -2   5      398.99      404.00      6.93 o 
   3  -2   5     2773.41     3169.34     53.52 o 
   4  -2   5      823.14      729.92     10.26 o 
   5  -2   5       94.24       76.74      1.39 o 
   6  -2   5      474.35      442.57      6.51 o 
   7  -2   5      328.19      317.72      8.90 o 
   8  -2   5      425.03      425.58     18.17 o 
   9  -2   5      163.96      159.86      4.28 o 
  10  -2   5      331.68      325.33      5.91 o 
 -11  -1   5        2.54        3.89      1.64 o 
 -10  -1   5       98.06      112.19      4.32 o 
  -9  -1   5      140.87      133.92      4.65 o 
  -8  -1   5       49.84       45.75      3.39 o 
  -7  -1   5       21.27       21.99      0.56 o 
  -6  -1   5     1851.39     1907.53     37.74 o 
  -5  -1   5     1173.15     1223.48     13.03 o 
  -4  -1   5     1558.60     1570.78     16.71 o 
  -3  -1   5     1797.80     1971.74     21.60 o 
  -2  -1   5      124.40      133.65      1.48 o 
  -1  -1   5     4668.57     4933.49     88.45 o 
   0  -1   5      789.18      828.86     54.02 o 
   1  -1   5     2616.68     2788.70     44.82 o 
   2  -1   5     2260.55     2307.34     84.75 o 
   3  -1   5       36.29       22.84      0.77 o 
   4  -1   5     1221.54     1200.63     17.58 o 
   5  -1   5      652.51      640.38      8.94 o 
   6  -1   5      973.26      988.51     15.26 o 
   7  -1   5        6.21       11.62      0.89 o 
   8  -1   5      529.24      522.95     23.69 o 
   9  -1   5       50.11       49.15      1.07 o 
  10  -1   5       67.80       70.83      2.85 o 
  11  -1   5       43.20       42.51      2.96 o 
 -10   0   5        0.69        0.67      1.36 o 
  -9   0   5      117.92      121.56      6.15 o 
  -8   0   5       60.65       57.04      3.93 o 
  -7   0   5      396.72      391.24     17.30 o 
  -6   0   5       22.08       15.81      1.58 o 
  -5   0   5       43.54       34.83      0.52 o 
  -4   0   5     1925.72     1966.48     21.56 o 
  -3   0   5     1854.16     1995.08     21.64 o 
  -2   0   5      680.60      671.13     13.94 o 
  -1   0   5      121.79      120.30      1.73 o 
   0   0   5     3445.57     3644.78     60.99 o 
   1   0   5     3243.21     3268.49     53.41 o 
   2   0   5      262.84      259.62      3.26 o 
   3   0   5     1980.29     2105.42     32.29 o 
   4   0   5       29.97       27.75      0.64 o 
   5   0   5     4356.10     4674.58     90.76 o 
   6   0   5      165.29      136.14      1.93 o 
   7   0   5     1062.82      974.53     19.55 o 
   8   0   5      590.12      593.65     16.21 o 
   9   0   5      257.19      257.64      4.65 o 
  10   0   5       13.63       15.20      0.75 o 
  11   0   5       22.83       24.23      0.78 o 
  12   0   5      120.80      129.80      6.74 o 
 -10   1   5      261.29      265.91      8.84 o 
  -9   1   5       39.64       38.42      4.13 o 
  -8   1   5      215.18      209.16      6.12 o 
  -7   1   5      422.95      412.48     10.14 o 
  -6   1   5       20.26       17.21      1.25 o 
  -5   1   5        0.19        2.34      0.61 o 
  -4   1   5     2695.60     3098.29     36.15 o 
  -3   1   5      285.65      313.90      2.85 o 
  -2   1   5       82.01       94.24     10.09 o 
  -1   1   5      678.09      722.08     11.18 o 
   0   1   5     1586.84     1689.98     20.22 o 
   1   1   5     1158.40     1130.18     34.25 o 
   2   1   5     1137.74     1221.59     17.01 o 
   3   1   5      145.46      139.39      4.64 o 
   4   1   5     1178.52     1426.05     32.99 o 
   5   1   5     2325.04     2724.60     44.52 o 
   6   1   5      434.56      467.61      6.63 o 
   7   1   5      134.74      132.81      3.15 o 
   8   1   5      127.04      132.75      3.27 o 
   9   1   5       13.44       14.38      0.65 o 
  10   1   5      163.19      172.11      3.08 o 
  11   1   5        1.46        1.45      0.50 o 
  12   1   5        3.03        3.12      1.40 o 
 -10   2   5        2.53        5.45      2.17 o 
  -9   2   5      130.37      137.81      5.41 o 
  -8   2   5        2.77        7.00      1.58 o 
  -7   2   5      200.06      195.14      5.67 o 
  -6   2   5      177.69      165.31      4.59 o 
  -5   2   5      206.29      217.67      4.06 o 
  -4   2   5       77.43       78.27      1.84 o 
  -3   2   5        0.12        0.13      0.15 o 
  -2   2   5      225.75      220.09      2.34 o 
  -1   2   5      252.63      248.02      2.25 o 
   0   2   5      177.13      164.63      1.39 o 
   1   2   5     1433.81     1557.92     34.28 o 
   2   2   5     1132.48     1212.20     17.11 o 
   3   2   5        3.63        2.60      0.36 o 
   4   2   5     2660.22     2925.69     48.20 o 
   5   2   5       82.69       67.25      1.78 o 
   6   2   5      181.35      173.52      3.81 o 
   7   2   5      188.08      204.96      4.56 o 
   8   2   5       83.46       74.02      1.77 o 
   9   2   5       99.07       93.58      1.87 o 
  10   2   5      316.66      320.48      6.36 o 
  11   2   5       96.04       97.05      2.37 o 
  12   2   5       41.81       40.72      0.91 o 
  13   2   5       20.37       21.49      2.11 o 
  -9   3   5       55.35       56.11      3.64 o 
  -8   3   5      187.14      191.12      7.81 o 
  -7   3   5      136.05      140.70      4.67 o 
  -6   3   5       22.08       22.82      1.81 o 
  -5   3   5      123.39      127.18      4.70 o 
  -4   3   5       99.02      101.49      3.57 o 
  -3   3   5      351.11      370.17      5.41 o 
  -2   3   5     2914.81     3115.40     36.51 o 
  -1   3   5      317.05      316.19      3.66 o 
   0   3   5       92.75       74.43      0.89 o 
   1   3   5        3.89        3.60      1.13 o 
   2   3   5     8049.21     8849.34    178.09 o 
   3   3   5        2.13        1.28      0.44 o 
   4   3   5     1070.78     1135.30     23.16 o 
   5   3   5       45.31       45.21      1.25 o 
   6   3   5        1.35        0.47      0.39 o 
   7   3   5     1799.72     1960.22     31.73 o 
   8   3   5       38.47       38.38      1.44 o 
   9   3   5      336.23      333.48      4.37 o 
  10   3   5      416.71      410.32      6.62 o 
  11   3   5      407.41      408.47      5.66 o 
  12   3   5        0.24        0.10      0.42 o 
  13   3   5       80.38       76.03      3.27 o 
  -9   4   5        0.21        1.28      2.62 o 
  -8   4   5        2.57        8.26      1.85 o 
  -7   4   5      116.67      107.88      5.97 o 
  -6   4   5      292.94      271.80      7.40 o 
  -5   4   5      168.62      174.48      5.82 o 
  -4   4   5        7.61        7.30      1.02 o 
  -3   4   5        0.31        0.21      0.13 o 
  -2   4   5        0.23        3.94      1.84 o 
  -1   4   5     2087.06     2310.73     26.07 o 
   0   4   5        5.83        8.57      0.28 o 
   1   4   5       17.77       17.01      0.30 o 
   2   4   5      986.37      774.67    215.10 o 
   3   4   5     2831.38     3036.92     48.82 o 
   4   4   5      216.65      197.95      3.96 o 
   5   4   5     1069.51     1188.39     49.06 o 
   6   4   5       82.09      104.00      2.38 o 
   7   4   5      144.66      144.99      2.17 o 
   8   4   5      141.96      135.34      1.88 o 
   9   4   5        0.20        0.11      0.26 o 
  10   4   5       41.29       40.04      1.08 o 
  11   4   5      243.65      231.17      3.64 o 
  12   4   5       16.20       19.59      1.03 o 
  13   4   5       59.50       54.97      1.36 o 
  -8   5   5        7.24        6.61      2.95 o 
  -7   5   5       63.72       72.94      3.68 o 
  -6   5   5        1.80        1.69      2.07 o 
  -5   5   5       17.36       20.55      1.70 o 
  -4   5   5      159.37      152.98      2.46 o 
  -3   5   5      904.85      927.86     10.78 o 
  -2   5   5       22.20       16.94      0.61 o 
  -1   5   5       49.94       39.52      1.13 o 
   0   5   5     1044.04     1069.14     15.58 o 
   1   5   5        8.15        4.65      0.44 o 
   2   5   5      644.40      660.33     41.03 o 
   3   5   5      447.95      411.65      8.14 o 
   4   5   5       11.67        9.34      1.23 o 
   5   5   5      312.92      315.93      7.02 o 
   6   5   5      674.18      634.34     12.46 o 
   7   5   5        6.05        5.51      0.40 o 
   8   5   5       71.79       74.41      1.19 o 
   9   5   5      259.36      273.46      3.58 o 
  10   5   5       96.59       91.26      1.50 o 
  11   5   5       29.62       33.88      1.01 o 
  12   5   5        1.20        1.52      0.56 o 
  13   5   5        0.41        0.75      0.41 o 
  -8   6   5        2.50        3.89      2.91 o 
  -7   6   5      178.60      187.70      8.60 o 
  -6   6   5       92.19       94.49      4.23 o 
  -5   6   5       93.62       91.64      4.83 o 
  -4   6   5       80.38       77.68      1.77 o 
  -3   6   5      817.87      807.46      9.98 o 
  -2   6   5       81.40       78.03      1.60 o 
  -1   6   5       12.70       17.25      0.74 o 
   0   6   5      178.23      170.50      2.50 o 
   1   6   5     1254.67     1374.19     34.19 o 
   2   6   5        7.03       19.11      0.46 o 
   3   6   5      635.30      743.61     27.01 o 
   4   6   5      210.92      178.30      4.00 o 
   5   6   5     1443.59     1551.70     35.27 o 
   6   6   5     1506.15     1532.44     35.23 o 
   7   6   5       11.35       12.82      0.68 o 
   8   6   5        1.10        1.25      0.24 o 
   9   6   5      553.83      547.15      6.97 o 
  10   6   5     1417.84     1424.60     19.96 o 
  11   6   5        0.19        0.46      0.44 o 
  12   6   5       85.20       81.07      1.66 o 
  13   6   5       63.51       63.18      1.83 o 
  -7   7   5        8.26       12.36      3.51 o 
  -6   7   5      349.75      378.96     11.21 o 
  -5   7   5        2.09        3.07      1.47 o 
  -4   7   5       34.16       34.21      0.74 o 
  -3   7   5      502.98      490.09      5.88 o 
  -2   7   5     2713.18     2936.16     53.00 o 
  -1   7   5      394.59      384.09      6.35 o 
   0   7   5       13.07       15.95      0.77 o 
   1   7   5      229.34      233.41      3.71 o 
   2   7   5       20.30       19.26      0.65 o 
   3   7   5     1524.95     1599.54     94.39 o 
   4   7   5      147.51      173.99      4.91 o 
   5   7   5        0.42        0.20      0.58 o 
   6   7   5      984.93      947.86     21.57 o 
   7   7   5     1221.59     1208.90     28.33 o 
   8   7   5       24.21       21.06      1.56 o 
   9   7   5      338.01      326.43      6.57 o 
  10   7   5      160.63      165.04      3.94 o 
  11   7   5      183.17      186.55      4.78 o 
  12   7   5        0.23        0.79      0.50 o 
  13   7   5        0.99        0.77      0.70 o 
  -6   8   5        7.61        8.78      1.94 o 
  -5   8   5        1.67        0.74      1.25 o 
  -4   8   5      227.72      220.59      4.34 o 
  -3   8   5       10.79        8.84      0.81 o 
  -2   8   5        1.79        2.84      0.82 o 
  -1   8   5      176.98      170.22      3.18 o 
   0   8   5       71.42       69.80      1.87 o 
   1   8   5      252.70      259.52      4.38 o 
   2   8   5       18.15       13.40      0.50 o 
   3   8   5      106.63      119.72      2.42 o 
   4   8   5        0.00        1.06      0.45 o 
   5   8   5        0.05        3.03      0.89 o 
   6   8   5      114.74      102.36      4.32 o 
   7   8   5      597.19      635.16     16.36 o 
   8   8   5        8.95        5.97      1.19 o 
   9   8   5        2.14        2.00      1.04 o 
  10   8   5       18.51       17.78      1.93 o 
  11   8   5        2.22        3.71      0.87 o 
  12   8   5       43.76       48.30      2.02 o 
  13   8   5       75.71       75.19      2.18 o 
  -5   9   5       21.31       21.18      2.26 o 
  -4   9   5      132.68      132.44      6.26 o 
  -3   9   5        0.05        0.31      0.58 o 
  -2   9   5        0.65        0.77      0.44 o 
  -1   9   5      153.76      139.93      2.78 o 
   0   9   5       40.82       44.04      1.36 o 
   1   9   5       68.45       60.98      1.48 o 
   2   9   5        9.27       10.42      0.72 o 
   3   9   5        4.54        6.36      0.36 o 
   4   9   5       10.97       15.55      0.66 o 
   5   9   5      585.98      502.67     13.29 o 
   6   9   5       36.27       28.13      1.85 o 
   7   9   5      307.24      310.38      7.98 o 
   8   9   5       16.93       16.88      1.73 o 
   9   9   5       61.95       56.38      4.26 o 
  10   9   5      588.57      595.96     15.45 o 
  11   9   5       43.21       39.46      2.06 o 
  12   9   5       17.16       18.73      1.35 o 
  13   9   5       20.94       25.58      1.80 o 
  -4  10   5       36.46       34.93      4.05 o 
  -3  10   5        2.65        2.12      0.88 o 
  -2  10   5        1.55        0.54      0.77 o 
  -1  10   5        4.15        3.59      0.63 o 
   0  10   5       56.38       60.61      1.99 o 
   1  10   5      234.71      227.32      3.91 o 
   2  10   5      182.48      184.81      3.12 o 
   3  10   5      139.74      141.53      2.72 o 
   4  10   5       72.38       75.05      1.36 o 
   5  10   5       50.73       53.12      2.64 o 
   6  10   5        6.86        9.46      1.58 o 
   7  10   5       14.65       10.03      2.55 o 
   8  10   5       63.75       54.90      4.17 o 
   9  10   5       17.49       15.79      2.99 o 
  10  10   5        3.13        2.15      1.39 o 
  11  10   5      188.92      194.94      4.65 o 
  12  10   5       35.10       37.07      1.90 o 
  -3  11   5        9.68       11.61      1.90 o 
  -2  11   5       71.69       80.83      2.33 o 
  -1  11   5        3.07        2.86      0.82 o 
   0  11   5       46.45       52.35      2.17 o 
   1  11   5      125.47      118.51      2.78 o 
   2  11   5      259.74      266.94      4.87 o 
   3  11   5      237.20      244.38      4.26 o 
   4  11   5      105.32      109.49      2.14 o 
   5  11   5       51.47       12.01     14.72 o 
   6  11   5      299.46      328.63      9.29 o 
   7  11   5        8.55        6.16      1.71 o 
   8  11   5        0.25        0.12      1.06 o 
   9  11   5       16.90       21.08      2.43 o 
  10  11   5        8.59        7.74      2.00 o 
  11  11   5      265.14      273.68      8.99 o 
  12  11   5       22.20       24.13      1.84 o 
  -1  12   5       29.74       31.10      1.58 o 
   0  12   5       24.45       25.34      1.24 o 
   1  12   5        8.30        5.91      0.97 o 
   2  12   5      176.17      170.72      3.58 o 
   3  12   5       28.54       28.93      1.33 o 
   4  12   5       23.25       20.64      1.63 o 
   5  12   5       58.99       65.36      3.47 o 
   6  12   5       14.24       13.06      3.35 o 
   7  12   5      343.99      360.00     10.60 o 
   8  12   5        0.02        0.78      1.41 o 
   9  12   5       11.71       13.94      2.24 o 
  10  12   5       33.30       35.06      2.95 o 
  11  12   5       21.76       21.08      4.10 o 
   1  13   5      105.04      101.58      2.72 o 
   2  13   5        6.82        7.99      0.79 o 
   3  13   5       37.63       38.42      2.65 o 
   4  13   5       51.93       54.30      3.19 o 
   5  13   5       34.48       38.25      4.51 o 
   6  13   5      225.62      216.36      7.49 o 
   7  13   5        4.67        1.83      2.84 o 
   8  13   5       38.48       44.34      3.74 o 
   9  13   5      108.40      120.04      6.06 o 
  10  13   5       80.12       90.15      4.98 o 
   4  14   5        3.89        2.34      2.57 o 
   5  14   5       75.58       84.86      4.34 o 
   6  14   5       58.39       67.81      4.21 o 
   7  14   5       99.81      102.36      7.66 o 
  -5 -12   6      184.07      186.50      5.10 o 
  -4 -12   6       39.42       46.40      2.55 o 
  -3 -12   6      649.16      725.16     24.35 o 
  -2 -12   6        3.55        5.40      1.87 o 
  -7 -11   6        3.05        3.30      0.85 o 
  -6 -11   6      181.44      178.12      4.87 o 
  -5 -11   6       12.89       14.33      1.09 o 
  -4 -11   6       25.52       24.49      2.11 o 
  -3 -11   6      410.33      421.75      9.73 o 
  -2 -11   6      202.39      210.84      5.25 o 
  -1 -11   6       37.71       34.17      2.55 o 
   0 -11   6       60.38       72.98      4.58 o 
   1 -11   6       38.77       29.78      2.34 o 
  -8 -10   6       60.16       60.58      2.23 o 
  -7 -10   6       12.56       12.63      1.14 o 
  -6 -10   6      171.96      186.17      4.84 o 
  -5 -10   6        8.97        8.52      1.20 o 
  -4 -10   6       71.06       73.96      3.31 o 
  -3 -10   6       60.67       68.90      2.96 o 
  -2 -10   6       33.38       34.52      4.86 o 
  -1 -10   6       46.62       52.23      4.00 o 
   0 -10   6       26.67       28.81      1.85 o 
   1 -10   6       36.36       29.80      2.09 o 
   2 -10   6        7.18        7.42      1.39 o 
   3 -10   6        3.54        2.01      1.05 o 
  -9  -9   6       15.93       14.12      1.32 o 
  -8  -9   6      442.49      435.16     12.70 o 
  -7  -9   6      343.06      355.87      8.29 o 
  -6  -9   6        1.82        1.57      0.80 o 
  -5  -9   6       52.31       44.59      2.12 o 
  -4  -9   6      102.24      107.06      3.17 o 
  -3  -9   6       42.30       44.68      2.76 o 
  -2  -9   6       31.92       27.44      1.59 o 
  -1  -9   6      141.41      135.16      3.71 o 
   0  -9   6       68.10       72.18      2.29 o 
   1  -9   6      811.46      807.22     14.60 o 
   2  -9   6       13.60       10.52      1.48 o 
   3  -9   6        1.11        1.43      0.72 o 
   4  -9   6        5.19        4.22      1.06 o 
   5  -9   6      129.12      130.71      5.26 o 
 -10  -8   6        3.63        2.39      1.19 o 
  -9  -8   6       87.47       84.23      2.56 o 
  -8  -8   6      152.80      150.53      2.80 o 
  -7  -8   6     1228.96     1231.99     27.37 o 
  -6  -8   6      150.43      142.05      2.97 o 
  -5  -8   6       24.06       17.24      1.16 o 
  -4  -8   6       51.58       50.90      2.08 o 
  -3  -8   6      212.60      211.48      5.08 o 
  -2  -8   6      118.10      132.20      2.97 o 
  -1  -8   6       24.82       27.34      1.51 o 
   0  -8   6       99.08       95.07      4.77 o 
   1  -8   6      284.70      285.62      5.89 o 
   2  -8   6      608.26      586.49     12.68 o 
   3  -8   6      283.27      255.01     10.66 o 
   4  -8   6        0.60        0.45      0.93 o 
   5  -8   6      159.92      176.10     12.01 o 
   6  -8   6        2.34        0.84      0.98 o 
 -10  -7   6       96.35       96.37      2.36 o 
  -9  -7   6        2.87        1.98      0.58 o 
  -8  -7   6      100.46       93.26      1.88 o 
  -7  -7   6       41.03       36.02      1.19 o 
  -6  -7   6       17.43       19.13      1.36 o 
  -5  -7   6      174.11      145.97      2.52 o 
  -4  -7   6      113.20       76.95     23.11 o 
  -3  -7   6     1004.48     1027.66     18.32 o 
  -2  -7   6       84.85       73.66      2.41 o 
  -1  -7   6      242.71      236.91      4.49 o 
   0  -7   6      265.78      263.80      4.84 o 
   1  -7   6       15.45       14.49      1.18 o 
   2  -7   6      540.75      560.62      9.92 o 
   3  -7   6        2.36        1.35      0.78 o 
   4  -7   6      386.05      365.77     12.84 o 
   5  -7   6       64.56       63.01      2.39 o 
   6  -7   6       69.47       69.06      1.97 o 
   7  -7   6        6.81        7.77      0.83 o 
 -10  -6   6       40.07       41.44      1.26 o 
  -9  -6   6      220.08      214.80      4.08 o 
  -8  -6   6       12.30       16.47      1.31 o 
  -7  -6   6        0.09        0.92      0.51 o 
  -6  -6   6        0.03        0.90      0.45 o 
  -5  -6   6      143.76      137.90      2.45 o 
  -4  -6   6      264.22      271.81      3.79 o 
  -3  -6   6        7.16       11.01      1.41 o 
  -2  -6   6       68.57       68.06      1.94 o 
  -1  -6   6        6.57        7.38      1.15 o 
   0  -6   6     1000.06      924.51     14.84 o 
   1  -6   6       69.37       57.02      1.61 o 
   2  -6   6      275.97      261.72     12.80 o 
   3  -6   6        0.78        0.58      0.56 o 
   4  -6   6      174.71      152.26      4.39 o 
   5  -6   6      204.67      191.18      3.43 o 
   6  -6   6       24.39       21.53      0.99 o 
   7  -6   6        0.75        0.49      0.72 o 
   8  -6   6        4.68        3.89      0.73 o 
 -11  -5   6       14.41       11.36      1.96 o 
 -10  -5   6        0.05        0.43      0.34 o 
  -9  -5   6        2.34        1.80      0.61 o 
  -8  -5   6      265.23      252.61      3.92 o 
  -7  -5   6       68.76       62.48      1.26 o 
  -6  -5   6       41.76       35.26      1.11 o 
  -5  -5   6       41.41       39.58      1.22 o 
  -4  -5   6      319.59      281.78      5.69 o 
  -3  -5   6     3176.92     3316.06     60.45 o 
  -2  -5   6        1.37        0.93      0.55 o 
  -1  -5   6       79.16       64.69      1.72 o 
   0  -5   6     1270.09     1226.18     40.17 o 
   1  -5   6      407.21      364.06     11.92 o 
   2  -5   6      387.11      354.63     14.37 o 
   3  -5   6        8.60        9.79      2.06 o 
   4  -5   6      584.41      547.62      8.71 o 
   5  -5   6      225.17      238.82      4.32 o 
   6  -5   6      220.87      211.96      8.01 o 
   7  -5   6       50.94       54.86      1.67 o 
   8  -5   6       28.66       26.70      1.47 o 
   9  -5   6      471.73      467.10     28.52 o 
 -11  -4   6       61.19       62.53      3.52 o 
 -10  -4   6       15.34       19.81      2.05 o 
  -9  -4   6       25.49       24.11      2.10 o 
  -8  -4   6      353.17      342.15      4.80 o 
  -7  -4   6        6.56        7.82      1.79 o 
  -6  -4   6      306.64      300.31      5.14 o 
  -5  -4   6      266.62      267.90      3.76 o 
  -4  -4   6        0.48        0.69      0.50 o 
  -3  -4   6     3626.69     3840.67     58.52 o 
  -2  -4   6     2760.25     3024.26     54.52 o 
  -1  -4   6      217.90      195.88      5.19 o 
   0  -4   6      412.03      421.50     20.85 o 
   1  -4   6     1803.64     1794.43     39.70 o 
   2  -4   6       25.08       21.44      0.75 o 
   3  -4   6      160.05      188.65      3.46 o 
   4  -4   6      262.07      269.77      9.84 o 
   5  -4   6       49.17       42.85      1.65 o 
   6  -4   6     2015.38     2018.59     48.44 o 
   7  -4   6      757.51      740.00     17.28 o 
   8  -4   6       28.16       29.76      2.01 o 
   9  -4   6       81.93       83.73      4.47 o 
  10  -4   6      435.72      439.74     13.92 o 
 -11  -3   6       37.59       50.70      4.55 o 
 -10  -3   6        0.23        0.69      0.91 o 
  -9  -3   6      205.86      213.77      3.53 o 
  -8  -3   6       23.29       24.87      0.77 o 
  -7  -3   6       38.01       37.09      5.78 o 
  -6  -3   6        3.30        7.06      0.70 o 
  -5  -3   6      153.95      146.99      2.06 o 
  -4  -3   6      910.05      929.96     11.59 o 
  -3  -3   6      217.23      213.25      4.01 o 
  -2  -3   6      420.05      387.23      9.52 o 
  -1  -3   6     1888.37     2314.55     78.55 o 
   0  -3   6     2758.87     3152.07     54.20 o 
   1  -3   6       93.02       97.50      1.87 o 
   2  -3   6        0.15        0.89      0.41 o 
   3  -3   6      133.00      124.79      2.02 o 
   4  -3   6      964.05      998.81     15.32 o 
   5  -3   6       89.07       81.41      1.69 o 
   6  -3   6      143.76      146.45      2.49 o 
   7  -3   6      205.80      198.05      5.77 o 
   8  -3   6      656.83      658.36     12.30 o 
   9  -3   6      755.97      750.90     23.13 o 
  10  -3   6       98.78       98.54      3.06 o 
 -11  -2   6       15.76       13.09      2.15 o 
 -10  -2   6        0.01        0.14      0.97 o 
  -9  -2   6       12.73       14.81      2.10 o 
  -8  -2   6      444.09      442.20     10.15 o 
  -7  -2   6      196.91      192.26      2.78 o 
  -6  -2   6      701.82      692.10     11.22 o 
  -5  -2   6      193.28      191.57      3.67 o 
  -4  -2   6      512.22      511.89      8.62 o 
  -3  -2   6      146.98      160.16      1.93 o 
  -2  -2   6      787.59      779.93     11.01 o 
  -1  -2   6      227.07      293.27     32.39 o 
   0  -2   6       53.12       36.47      3.16 o 
   1  -2   6      966.62      986.20     14.69 o 
   2  -2   6       53.32       50.81      1.08 o 
   3  -2   6        8.33       18.04      0.79 o 
   4  -2   6      160.19      181.93      5.18 o 
   5  -2   6      381.91      325.60     10.84 o 
   6  -2   6      581.97      544.56      8.16 o 
   7  -2   6        4.04        5.29      0.51 o 
   8  -2   6      130.07      130.38      2.76 o 
   9  -2   6       25.21       22.01      0.99 o 
  10  -2   6      248.73      249.05      9.32 o 
 -10  -1   6        6.30        8.18      1.77 o 
  -9  -1   6      215.08      219.35     11.34 o 
  -8  -1   6      703.45      701.61     13.10 o 
  -7  -1   6      772.44      816.54     14.62 o 
  -6  -1   6      902.69      881.41     13.36 o 
  -5  -1   6      604.30      602.72      6.08 o 
  -4  -1   6     1907.47     2043.04     25.24 o 
  -3  -1   6      145.92      168.30      1.93 o 
  -2  -1   6       18.58       15.33      3.14 o 
  -1  -1   6      185.05      143.52      1.66 o 
   0  -1   6      188.29      149.41      2.28 o 
   1  -1   6     1743.67     1825.57     29.32 o 
   2  -1   6     1161.42     1102.95     15.73 o 
   3  -1   6     2352.39     2572.70     42.29 o 
   4  -1   6       45.21       54.72      1.44 o 
   5  -1   6     1878.00     1962.64     31.65 o 
   6  -1   6      250.31      225.14      3.42 o 
   7  -1   6      964.33      952.74     14.99 o 
   8  -1   6      445.62      435.43      9.43 o 
   9  -1   6       62.11       61.92      2.36 o 
  10  -1   6       74.06       70.94      1.80 o 
  11  -1   6        8.02        8.88      0.77 o 
 -10   0   6       18.57       14.14      2.19 o 
  -9   0   6      258.32      267.70      9.91 o 
  -8   0   6        5.82        6.90      1.39 o 
  -7   0   6      384.68      373.66      9.16 o 
  -6   0   6     1067.26     1098.66     12.40 o 
  -5   0   6      574.88      586.11      8.25 o 
  -4   0   6      161.68      172.57      1.78 o 
  -3   0   6        2.13        9.08      0.79 o 
  -2   0   6       43.66       45.17      3.99 o 
  -1   0   6      721.55      750.44     18.28 o 
   0   0   6      347.69      367.50      4.59 o 
   1   0   6      325.40      302.31      5.55 o 
   2   0   6     1489.44     1589.85     23.57 o 
   3   0   6     2402.52     2536.96     40.65 o 
   4   0   6     3198.90     3482.16     59.92 o 
   5   0   6      697.06      624.38      9.68 o 
   6   0   6      104.28       98.90      1.56 o 
   7   0   6      392.88      374.61      6.20 o 
   8   0   6       25.90       24.77      0.81 o 
   9   0   6      158.36      150.82      3.58 o 
  10   0   6       68.73       68.60      2.10 o 
  11   0   6       16.24       15.86      1.18 o 
 -10   1   6        9.47       13.22      2.41 o 
  -9   1   6      286.00      283.43      8.74 o 
  -8   1   6       36.75       36.24      3.88 o 
  -7   1   6       12.12        8.48      1.29 o 
  -6   1   6      652.83      630.75     11.69 o 
  -5   1   6       31.63       31.55      1.46 o 
  -4   1   6     1188.72     1262.15     17.40 o 
  -3   1   6       11.12       18.47      0.32 o 
  -2   1   6      167.74      164.50      2.17 o 
  -1   1   6      557.40      655.45     10.47 o 
   0   1   6      464.45      462.79      6.24 o 
   1   1   6      573.40      599.24      8.19 o 
   2   1   6      265.83      247.44      4.09 o 
   3   1   6      655.44      730.24     11.05 o 
   4   1   6       12.39       15.20      0.96 o 
   5   1   6        1.90        2.17      0.34 o 
   6   1   6       26.55       40.40      1.12 o 
   7   1   6      368.52      347.98      4.95 o 
   8   1   6      361.54      346.48      6.78 o 
   9   1   6       31.57       31.67      1.63 o 
  10   1   6        0.02       -0.02      0.31 o 
  11   1   6      102.67      108.83      2.46 o 
  12   1   6        1.53        1.80      0.50 o 
  -9   2   6      288.94      302.23      9.79 o 
  -8   2   6       30.99       34.03      3.75 o 
  -7   2   6      182.90      171.65      5.30 o 
  -6   2   6        0.65        1.94      1.03 o 
  -5   2   6     1326.44     1260.75     41.95 o 
  -4   2   6      104.79       80.16      2.08 o 
  -3   2   6       49.85       38.90      0.72 o 
  -2   2   6       17.11        5.05      0.27 o 
  -1   2   6      351.93      328.97      4.75 o 
   0   2   6       84.89       78.41      3.53 o 
   1   2   6     2520.13     2667.68     36.55 o 
   2   2   6     3024.18     3170.20    164.76 o 
   3   2   6      262.19      230.35      3.07 o 
   4   2   6     3876.27     4424.67    121.54 o 
   5   2   6       73.46      117.97      1.80 o 
   6   2   6        1.65        0.36      0.28 o 
   7   2   6      474.16      459.27      9.78 o 
   8   2   6       22.33       19.69      1.02 o 
   9   2   6      323.66      343.73      6.88 o 
  10   2   6      115.46      119.95      2.44 o 
  11   2   6      347.12      364.76     16.09 o 
  12   2   6        0.13        0.13      0.33 o 
  13   2   6        4.87        2.78      1.37 o 
  -9   3   6       86.27       88.33      4.70 o 
  -8   3   6      126.15      123.32      4.84 o 
  -7   3   6       63.95       62.83      4.21 o 
  -6   3   6       94.01      109.04      3.72 o 
  -5   3   6       12.47        8.05      1.21 o 
  -4   3   6      143.11      115.66      2.29 o 
  -3   3   6       63.05       60.64      0.76 o 
  -2   3   6      865.35      885.07     13.03 o 
  -1   3   6     5608.40     6141.38     99.62 o 
   0   3   6      799.62      930.38     10.52 o 
   1   3   6       21.54       11.94      0.34 o 
   2   3   6     1499.46     1542.70     19.58 o 
   3   3   6      853.90      903.13     12.78 o 
   4   3   6     2222.08     2398.87     54.84 o 
   5   3   6        3.25        6.73      0.66 o 
   6   3   6      324.19      362.77      7.75 o 
   7   3   6      532.67      539.02     11.75 o 
   8   3   6      814.09      829.51     14.20 o 
   9   3   6       75.32       74.71      1.54 o 
  10   3   6      280.10      284.64      3.87 o 
  11   3   6      265.65      270.60      3.68 o 
  12   3   6      228.01      236.69      3.69 o 
  13   3   6       92.24       86.81      1.85 o 
  -8   4   6        6.08        5.50      1.76 o 
  -7   4   6       21.28       14.75      1.94 o 
  -6   4   6      195.05      185.78      6.97 o 
  -5   4   6       86.46       79.32      2.86 o 
  -4   4   6      167.42      155.28      4.05 o 
  -3   4   6       78.34       70.64      1.78 o 
  -2   4   6      297.97      301.26      2.90 o 
  -1   4   6     1677.81     1690.96     18.39 o 
   0   4   6     2299.28     2450.48     32.24 o 
   1   4   6      107.45      108.10      2.31 o 
   2   4   6       15.38       13.85      0.81 o 
   3   4   6     1924.01     1990.26     29.97 o 
   4   4   6      631.27      647.04     13.65 o 
   5   4   6       65.80       76.53      2.00 o 
   6   4   6      432.11      411.79      8.98 o 
   7   4   6        0.64        0.78      0.99 o 
   8   4   6     1335.06     1316.98     21.19 o 
   9   4   6      105.77      102.25      1.67 o 
  10   4   6      104.60      106.88      1.89 o 
  11   4   6      172.17      163.14      2.54 o 
  12   4   6      144.80      146.71      2.77 o 
  13   4   6       35.54       32.64      1.33 o 
  -8   5   6        6.47        4.33      1.80 o 
  -7   5   6       81.83       88.54      3.95 o 
  -6   5   6       86.02       93.36      3.92 o 
  -5   5   6        3.59        1.58      1.74 o 
  -4   5   6        1.49        0.74      0.23 o 
  -3   5   6      106.11       97.98      1.21 o 
  -2   5   6      148.41      141.35      1.66 o 
  -1   5   6      278.75      287.92      4.01 o 
   0   5   6     1269.75     1458.86     18.24 o 
   1   5   6       96.11       85.13      0.96 o 
   2   5   6        0.21        3.66      0.18 o 
   3   5   6       72.26       63.72      1.17 o 
   4   5   6      838.61      851.51     12.53 o 
   5   5   6       74.60       64.25      0.72 o 
   6   5   6      641.69      649.82     14.72 o 
   7   5   6      629.54      732.08     38.61 o 
   8   5   6      199.89      188.65      2.38 o 
   9   5   6      930.65      937.36     12.14 o 
  10   5   6      185.13      184.85      2.66 o 
  11   5   6        5.26        4.76      0.80 o 
  12   5   6      142.41      132.84      2.29 o 
  13   5   6       25.15       26.16      0.89 o 
  -7   6   6       21.29       25.77      2.58 o 
  -6   6   6      419.27      428.95     14.53 o 
  -5   6   6       79.45       82.57      3.54 o 
  -4   6   6       13.31       11.65      0.31 o 
  -3   6   6       13.11       16.72      1.61 o 
  -2   6   6      338.23      319.58      3.87 o 
  -1   6   6        0.50        0.60      0.30 o 
   0   6   6       51.97       47.80      0.95 o 
   1   6   6        2.79       12.39      3.78 o 
   2   6   6        2.27        2.93      0.70 o 
   3   6   6      641.12      583.57     12.17 o 
   4   6   6      414.57      439.71     10.17 o 
   5   6   6        2.60        3.34      0.58 o 
   6   6   6     1083.96     1120.92     22.20 o 
   7   6   6      321.99      276.16      7.06 o 
   8   6   6        0.03        1.24      0.37 o 
   9   6   6        6.08        5.46      0.43 o 
  10   6   6       11.72       11.85      0.71 o 
  11   6   6       83.79       87.47      1.62 o 
  12   6   6       26.34       24.87      1.28 o 
  13   6   6        3.78        1.95      0.76 o 
  -7   7   6        7.09        7.41      3.12 o 
  -6   7   6      224.93      250.15      8.05 o 
  -5   7   6      335.98      337.08     11.59 o 
  -4   7   6        1.53        0.65      0.23 o 
  -3   7   6       11.56       11.30      0.58 o 
  -2   7   6     1790.84     1851.41     25.20 o 
  -1   7   6       59.57       52.85      1.76 o 
   0   7   6      620.50      652.23     11.66 o 
   1   7   6       51.93       62.80      1.29 o 
   2   7   6        0.92        4.28      2.10 o 
   3   7   6     1799.48     2019.13     32.03 o 
   4   7   6      188.13      183.38      4.53 o 
   5   7   6      313.53      334.40      8.49 o 
   6   7   6       47.49       46.43      2.93 o 
   7   7   6     1552.74     1565.75     27.17 o 
   8   7   6      251.77      253.51      4.50 o 
   9   7   6      246.50      246.35      3.17 o 
  10   7   6      313.61      298.97      7.25 o 
  11   7   6      228.86      217.79      3.99 o 
  12   7   6      319.32      294.85      4.55 o 
  13   7   6       16.71       17.56      1.07 o 
  -6   8   6       19.19       21.90      2.46 o 
  -5   8   6      190.82      204.75      8.51 o 
  -4   8   6       22.61       19.45      1.97 o 
  -3   8   6        1.79        3.05      0.36 o 
  -2   8   6       29.94       35.86      0.90 o 
  -1   8   6      324.75      327.23      5.43 o 
   0   8   6        1.34        1.65      0.44 o 
   1   8   6      941.32      953.76     14.87 o 
   2   8   6       67.85       66.12      1.35 o 
   3   8   6        1.83        4.52      0.36 o 
   4   8   6      263.00      255.72      6.01 o 
   5   8   6        0.37       -0.45      1.17 o 
   6   8   6       92.94      114.53      3.48 o 
   7   8   6      111.53      104.93      3.47 o 
   8   8   6        2.33        1.97      1.61 o 
   9   8   6       60.20       59.02      2.49 o 
  10   8   6        0.04        5.63      4.86 o 
  11   8   6        0.06        0.86      0.70 o 
  12   8   6        8.97        8.33      0.72 o 
  13   8   6        9.91        5.97      1.55 o 
  -5   9   6       47.49       51.20      4.52 o 
  -4   9   6       24.07       19.70      2.01 o 
  -3   9   6       36.49       30.73      1.05 o 
  -2   9   6       56.77       56.27      1.38 o 
  -1   9   6      210.03      207.54      3.81 o 
   0   9   6      104.46       96.37      2.09 o 
   1   9   6       26.26       27.27      1.06 o 
   2   9   6      492.51      471.93      7.22 o 
   3   9   6      116.45      136.01      2.33 o 
   4   9   6        0.46        0.20      0.35 o 
   5   9   6       26.32       19.81      1.61 o 
   6   9   6       31.12       32.06      2.00 o 
   7   9   6      104.05       88.66      3.31 o 
   8   9   6       50.80       48.90      2.55 o 
   9   9   6      273.56      262.10      7.48 o 
  10   9   6      225.93      233.61      6.27 o 
  11   9   6      161.10      162.41      4.34 o 
  12   9   6        0.79        1.16      0.96 o 
  13   9   6       76.40       82.63      2.85 o 
  -4  10   6       14.55       14.74      2.00 o 
  -3  10   6      176.11      183.34      7.06 o 
  -2  10   6       38.15       38.04      1.53 o 
  -1  10   6      142.25      151.46      3.17 o 
   0  10   6       37.98       34.38      1.36 o 
   1  10   6       19.07       18.81      1.13 o 
   2  10   6      521.35      492.82      8.03 o 
   3  10   6      209.88      213.11      3.46 o 
   4  10   6       15.10       21.43      0.57 o 
   5  10   6       22.04       14.50      1.63 o 
   6  10   6      362.44      326.58     10.26 o 
   7  10   6        0.54        0.85      1.81 o 
   8  10   6      155.36      144.11      5.20 o 
   9  10   6        0.32        1.25      2.03 o 
  10  10   6        5.65        4.92      1.59 o 
  11  10   6      220.75      230.57      5.89 o 
  12  10   6      163.51      179.46      8.13 o 
  -2  11   6       15.73       16.80      1.03 o 
  -1  11   6       86.28       89.93      3.06 o 
   0  11   6      176.89      177.88      4.09 o 
   1  11   6      106.95      113.87      2.66 o 
   2  11   6       26.07       30.39      1.54 o 
   3  11   6      506.21      489.81     13.89 o 
   4  11   6      138.31      127.44      2.09 o 
   5  11   6      181.05      176.41      6.89 o 
   6  11   6      208.88      203.05      6.23 o 
   7  11   6      104.48       91.34      3.98 o 
   8  11   6      295.82      288.25     10.73 o 
   9  11   6        3.94        4.75      1.70 o 
  10  11   6      133.33      141.42      5.61 o 
  11  11   6      105.99      107.86      3.59 o 
  12  11   6      278.53      297.80      7.61 o 
  -1  12   6       37.20       40.14      1.48 o 
   0  12   6       47.18       48.52      1.81 o 
   1  12   6        2.28        2.55      0.95 o 
   2  12   6        6.18        5.95      0.64 o 
   3  12   6        4.66        3.44      0.67 o 
   4  12   6       12.89       11.53      0.77 o 
   5  12   6      175.48      178.38      5.88 o 
   6  12   6       62.84       60.21      4.83 o 
   7  12   6      201.82      185.56      6.47 o 
   8  12   6        0.77        1.00      1.43 o 
   9  12   6        5.54        3.13      1.80 o 
  10  12   6        2.49        2.73      1.73 o 
  11  12   6       12.07       14.11      2.37 o 
   1  13   6       25.29       26.59      1.26 o 
   2  13   6       39.59       38.30      1.81 o 
   3  13   6        4.22        5.01      1.55 o 
   4  13   6       16.29       14.64      2.03 o 
   5  13   6       34.06       32.59      4.45 o 
   6  13   6      356.22      375.96     11.89 o 
   7  13   6       89.09       90.40      6.83 o 
   8  13   6      109.63      113.76      5.74 o 
   9  13   6       92.17       99.44      5.45 o 
  10  13   6        0.36        1.58      1.80 o 
   4  14   6        1.53        2.10      2.43 o 
   5  14   6       46.31       54.27      3.63 o 
   6  14   6        1.06        1.32      1.79 o 
   7  14   6      154.14      170.21      7.15 o 
   8  14   6        2.04        1.28      3.20 o 
  -6 -11   7      112.49      109.31      3.17 o 
  -5 -11   7      188.61      203.79      4.93 o 
  -4 -11   7       56.15       65.81      3.40 o 
  -3 -11   7       27.61       29.97      2.21 o 
  -2 -11   7      171.49      172.94      5.47 o 
  -1 -11   7        4.67        4.68      1.59 o 
   0 -11   7        0.03        0.33      1.28 o 
   1 -11   7        0.08       -0.29      1.03 o 
  -8 -10   7       85.12       99.97      2.40 o 
  -7 -10   7       11.13       11.00      1.28 o 
  -6 -10   7       51.15       52.88      2.20 o 
  -5 -10   7      166.72      169.03      3.35 o 
  -4 -10   7        1.29        3.41      1.32 o 
  -3 -10   7      147.86      146.87      3.88 o 
  -2 -10   7       50.60       52.97      3.42 o 
  -1 -10   7       89.94       92.37      2.93 o 
   0 -10   7        0.29        0.37      0.83 o 
   1 -10   7      145.43      144.16      4.29 o 
   2 -10   7       54.90       55.30      3.23 o 
   3 -10   7       42.32       46.65      2.50 o 
  -9  -9   7        0.21        0.22      0.76 o 
  -8  -9   7       16.97       24.60      1.55 o 
  -7  -9   7      190.52      179.61      3.27 o 
  -6  -9   7        0.27        0.59      0.67 o 
  -5  -9   7        3.81        4.23      0.70 o 
  -4  -9   7       18.13       18.42      1.89 o 
  -3  -9   7       22.48       21.54      1.52 o 
  -2  -9   7     1009.49     1017.36     20.31 o 
  -1  -9   7       43.26       44.58      2.03 o 
   0  -9   7        0.01        0.45      0.98 o 
   1  -9   7       56.77       65.27      2.42 o 
   2  -9   7      570.33      602.18     11.14 o 
   3  -9   7       29.47       27.22      1.76 o 
   4  -9   7        0.76       -0.05      0.69 o 
   5  -9   7       33.19       41.01      1.62 o 
  -9  -8   7       99.17       96.63      2.16 o 
  -8  -8   7       35.32       32.87      1.59 o 
  -7  -8   7      504.08      488.22      7.33 o 
  -6  -8   7      152.38      157.39      4.62 o 
  -5  -8   7       26.51       23.73      1.00 o 
  -4  -8   7        0.20        0.58      0.69 o 
  -3  -8   7        0.27        1.02      0.80 o 
  -2  -8   7      591.76      574.18     10.19 o 
  -1  -8   7      260.63      246.97      5.38 o 
   0  -8   7        0.64        0.61      0.73 o 
   1  -8   7      124.58      114.51      3.74 o 
   2  -8   7     1102.53     1109.83     20.36 o 
   3  -8   7      119.44      110.51      3.60 o 
   4  -8   7        2.92        4.59      0.82 o 
   5  -8   7        5.07        6.31      0.88 o 
   6  -8   7       60.35       63.88      2.17 o 
 -10  -7   7      400.42      392.30      6.79 o 
  -9  -7   7      179.38      173.30      4.12 o 
  -8  -7   7        0.11        0.93      0.61 o 
  -7  -7   7       51.96       52.17      2.10 o 
  -6  -7   7      524.76      548.10      7.68 o 
  -5  -7   7      169.46      148.65      4.70 o 
  -4  -7   7       12.86       16.29      0.87 o 
  -3  -7   7        0.00        0.87      0.67 o 
  -2  -7   7       32.09       34.21      1.60 o 
  -1  -7   7      376.01      355.44      6.30 o 
   0  -7   7     1936.93     1974.18     35.07 o 
   1  -7   7        4.38        7.17      3.79 o 
   2  -7   7      666.65      598.82     10.82 o 
   3  -7   7      635.08      592.58     11.21 o 
   4  -7   7      249.13      235.21      4.31 o 
   5  -7   7        1.28        3.62      0.84 o 
   6  -7   7        0.07        0.00      0.48 o 
   7  -7   7       11.72        9.59      0.85 o 
 -10  -6   7       16.08       17.36      1.17 o 
  -9  -6   7       14.02       13.46      0.89 o 
  -8  -6   7       25.34       28.01      1.28 o 
  -7  -6   7      591.14      580.33      8.60 o 
  -6  -6   7        3.66        0.50      0.59 o 
  -5  -6   7      107.33       91.86      1.98 o 
  -4  -6   7       23.96       20.62      0.82 o 
  -3  -6   7      524.67      480.13      9.44 o 
  -2  -6   7        0.01        0.91      0.74 o 
  -1  -6   7     1326.49     1275.81     21.27 o 
   0  -6   7      566.29      530.07      8.80 o 
   1  -6   7       96.44       91.42      4.05 o 
   2  -6   7      577.15      553.65     15.28 o 
   3  -6   7      110.36      104.87      3.96 o 
   4  -6   7       71.70       65.72      2.33 o 
   5  -6   7      325.56      298.81      6.15 o 
   6  -6   7      281.89      277.06     15.53 o 
   7  -6   7        0.25        0.26      0.72 o 
   8  -6   7       33.34       37.26      1.82 o 
 -10  -5   7       26.05       26.17      0.93 o 
  -9  -5   7        0.38        0.06      0.54 o 
  -8  -5   7      101.74       99.49      3.13 o 
  -7  -5   7       11.31       14.87      0.82 o 
  -6  -5   7      569.14      552.96     13.96 o 
  -5  -5   7      402.61      333.54      4.43 o 
  -4  -5   7      154.00      169.40      2.56 o 
  -3  -5   7      692.39      651.25     10.59 o 
  -2  -5   7      386.90      377.77      6.28 o 
  -1  -5   7        0.33        0.34      0.54 o 
   0  -5   7       29.29       20.86      1.41 o 
   1  -5   7      296.21      253.44      8.68 o 
   2  -5   7      646.00      664.17     18.16 o 
   3  -5   7      167.67      166.11      3.25 o 
   4  -5   7      105.06       91.78      1.91 o 
   5  -5   7       62.45       59.09      1.74 o 
   6  -5   7      246.09      240.43      6.54 o 
   7  -5   7       97.90       99.60      2.82 o 
   8  -5   7      273.26      272.70     13.74 o 
   9  -5   7        9.18        9.55      2.13 o 
 -10  -4   7        2.56        3.33      1.51 o 
  -9  -4   7        0.25        0.51      0.35 o 
  -8  -4   7       18.18       19.91      0.78 o 
  -7  -4   7       10.92       12.19      0.69 o 
  -6  -4   7      523.28      467.45     14.92 o 
  -5  -4   7        3.53        6.23      0.49 o 
  -4  -4   7       79.37       74.90      1.49 o 
  -3  -4   7       51.77       81.63      1.66 o 
  -2  -4   7      509.31      426.96      6.47 o 
  -1  -4   7        4.99        9.41      5.50 o 
   0  -4   7      393.74      373.40     13.53 o 
   1  -4   7       85.00       83.10      1.88 o 
   2  -4   7        4.59        5.08      0.69 o 
   3  -4   7     1028.78     1014.86     30.66 o 
   4  -4   7      184.66      203.62      3.35 o 
   5  -4   7      241.41      233.55      5.10 o 
   6  -4   7       52.25       50.11      2.52 o 
   7  -4   7       57.13       54.91      1.60 o 
   8  -4   7        6.93        6.14      0.66 o 
   9  -4   7       14.87       13.83      1.02 o 
 -10  -3   7        2.91        0.64      0.93 o 
  -9  -3   7        0.36        0.40      0.26 o 
  -8  -3   7       58.75       58.62      1.68 o 
  -7  -3   7       69.64       68.16      1.28 o 
  -6  -3   7        5.37        6.38      0.51 o 
  -5  -3   7       18.39       21.01      0.72 o 
  -4  -3   7      102.46       91.73      1.57 o 
  -3  -3   7       23.73       13.95      0.84 o 
  -2  -3   7      151.92      154.34      4.48 o 
  -1  -3   7        6.79        3.47      0.54 o 
   0  -3   7      187.56      166.59      2.76 o 
   1  -3   7      905.40      896.43     38.79 o 
   2  -3   7       39.71       28.58      1.29 o 
   3  -3   7      645.25      660.49     10.60 o 
   4  -3   7       33.01       34.28      1.10 o 
   5  -3   7       18.40       15.51      0.84 o 
   6  -3   7        0.79        0.04      0.48 o 
   7  -3   7      503.41      498.26     19.08 o 
   8  -3   7       11.54       13.70      0.79 o 
   9  -3   7      120.47      125.85      6.79 o 
  10  -3   7        2.02        1.98      0.64 o 
 -10  -2   7       26.25       22.88      1.66 o 
  -9  -2   7      260.83      269.75     11.04 o 
  -8  -2   7       94.37       96.47      3.25 o 
  -7  -2   7      123.13      120.58      2.66 o 
  -6  -2   7       88.35       79.73      1.25 o 
  -5  -2   7     1498.60     1604.90     36.27 o 
  -4  -2   7      701.59      634.23      7.63 o 
  -3  -2   7      209.27      214.81      3.30 o 
  -2  -2   7      283.80      303.23      3.42 o 
  -1  -2   7      304.05      371.16      5.47 o 
   0  -2   7     2565.02     2874.68     48.95 o 
   1  -2   7     1384.95     1385.51     24.54 o 
   2  -2   7     1645.71     1657.44     46.02 o 
   3  -2   7      321.96      259.75      4.06 o 
   4  -2   7      740.41      645.75     13.83 o 
   5  -2   7        2.09        5.72      0.61 o 
   6  -2   7       82.20       79.92      2.10 o 
   7  -2   7      318.46      306.38      7.61 o 
   8  -2   7      764.88      776.79     18.76 o 
   9  -2   7        3.64        3.78      0.94 o 
  10  -2   7       83.54       85.82      2.64 o 
 -10  -1   7       33.30       41.84      2.89 o 
  -9  -1   7       36.68       42.32      2.34 o 
  -8  -1   7       74.48       78.78      3.01 o 
  -7  -1   7      320.39      309.33      3.78 o 
  -6  -1   7      251.49      259.16      3.49 o 
  -5  -1   7      888.52      922.80     30.57 o 
  -4  -1   7      212.37      174.64     59.14 o 
  -3  -1   7      652.45      612.60     10.79 o 
  -2  -1   7      199.19      184.60      2.30 o 
  -1  -1   7      371.51      378.38      7.33 o 
   0  -1   7     1272.42     1389.92     46.51 o 
   1  -1   7      106.07      120.53      6.74 o 
   2  -1   7     1093.83     1054.02     43.11 o 
   3  -1   7      945.18      937.51     13.57 o 
   4  -1   7     1945.48     1985.51     64.34 o 
   5  -1   7      193.44      169.16      4.26 o 
   6  -1   7      394.45      347.17     10.06 o 
   7  -1   7       79.55       64.31      1.48 o 
   8  -1   7        1.92        2.94      0.52 o 
   9  -1   7        6.23        8.11      0.66 o 
  10  -1   7       25.53       25.62      1.39 o 
  11  -1   7      101.21      101.42      2.44 o 
 -10   0   7       10.95       14.70      2.20 o 
  -9   0   7        2.93        4.65      1.62 o 
  -8   0   7      129.48      141.74      4.08 o 
  -7   0   7       66.39       70.56      4.65 o 
  -6   0   7     1186.22     1222.80     13.16 o 
  -5   0   7      353.20      329.26      3.63 o 
  -4   0   7      400.41      393.09      3.97 o 
  -3   0   7      591.08      637.80     11.46 o 
  -2   0   7      269.99      281.12      3.18 o 
  -1   0   7     1087.53     1131.97     27.03 o 
   0   0   7       46.82       28.68      2.83 o 
   1   0   7      824.00      685.90     24.46 o 
   2   0   7      690.16      689.10      9.60 o 
   3   0   7      552.53      548.63      7.85 o 
   4   0   7     3238.23     3391.51     58.43 o 
   5   0   7      537.89      458.51      6.67 o 
   6   0   7      367.70      371.00      8.64 o 
   7   0   7       47.00       46.88      1.06 o 
   8   0   7      468.12      471.46      8.19 o 
   9   0   7      498.62      475.75     10.14 o 
  10   0   7       94.67       90.39      3.14 o 
  11   0   7      127.47      131.51      2.80 o 
  -9   1   7       30.39       31.61      2.82 o 
  -8   1   7      158.20      148.58      7.00 o 
  -7   1   7       68.38       65.05      3.04 o 
  -6   1   7      240.43      228.01      5.35 o 
  -5   1   7       58.24       49.99      0.60 o 
  -4   1   7      313.84      296.05      2.97 o 
  -3   1   7      209.65      190.48      1.94 o 
  -2   1   7      770.86      795.49      7.92 o 
  -1   1   7       39.19       24.50      0.49 o 
   0   1   7      145.79      132.55      3.54 o 
   1   1   7      194.43      225.11      4.70 o 
   2   1   7      111.73      117.46      3.51 o 
   3   1   7     2345.15     2715.40     44.50 o 
   4   1   7     3003.25     3480.69     60.01 o 
   5   1   7        3.28        1.29      0.36 o 
   6   1   7       95.58       91.54      2.70 o 
   7   1   7      135.00      140.71      3.55 o 
   8   1   7      426.62      438.77      6.91 o 
   9   1   7       12.95       13.69      0.91 o 
  10   1   7       15.46       14.87      0.80 o 
  11   1   7       17.11       19.59      1.55 o 
  12   1   7        1.12        0.89      0.50 o 
  -9   2   7       55.19       50.90      3.75 o 
  -8   2   7       15.24       22.61      2.50 o 
  -7   2   7      139.71      135.00      6.02 o 
  -6   2   7        0.00        1.21      1.45 o 
  -5   2   7      241.21      228.47      4.16 o 
  -4   2   7      526.67      495.31      5.87 o 
  -3   2   7       41.16       42.73      0.89 o 
  -2   2   7       96.49       72.45      0.81 o 
  -1   2   7     1124.40     1125.88     11.45 o 
   0   2   7      378.17      380.57      4.16 o 
   1   2   7       53.75       49.48      0.71 o 
   2   2   7      293.54      301.41     26.34 o 
   3   2   7     3247.93     3460.70     92.94 o 
   4   2   7     3415.68     3697.95    146.23 o 
   5   2   7       58.33       56.18      1.77 o 
   6   2   7      783.49      839.38     19.55 o 
   7   2   7        0.06        0.76      0.64 o 
   8   2   7     2167.60     2272.71     55.78 o 
   9   2   7       29.02       30.77      1.96 o 
  10   2   7       18.26       18.30      0.85 o 
  11   2   7       66.31       62.40      2.07 o 
  12   2   7      104.09      106.27      2.03 o 
  13   2   7       15.68       19.96      2.03 o 
  -9   3   7       99.23      107.07      7.68 o 
  -8   3   7      124.87      117.84      5.02 o 
  -7   3   7       31.57       29.34      2.34 o 
  -6   3   7      195.07      170.77      6.50 o 
  -5   3   7       83.39      103.70      8.41 o 
  -4   3   7      961.62      907.62     37.64 o 
  -3   3   7       16.70       12.52      0.73 o 
  -2   3   7       12.61       19.73      0.85 o 
  -1   3   7     2344.40     2541.89     34.45 o 
   0   3   7       14.14       24.93      1.72 o 
   1   3   7       79.46       52.36      1.13 o 
   2   3   7      130.95      141.42      1.74 o 
   3   3   7        6.33       25.10      3.24 o 
   4   3   7     6456.46     7303.82    146.28 o 
   5   3   7      513.30      583.33      8.61 o 
   6   3   7      228.57      223.36      4.70 o 
   7   3   7      285.91      276.19      5.84 o 
   8   3   7      888.17      838.44     19.19 o 
   9   3   7       70.18       61.03      2.01 o 
  10   3   7        0.14        0.08      0.38 o 
  11   3   7       35.90       38.74      1.18 o 
  12   3   7      173.02      181.17      3.09 o 
  13   3   7        0.70        0.77      0.40 o 
  -8   4   7       21.81       25.03      4.38 o 
  -7   4   7       47.44       39.23      2.73 o 
  -6   4   7        0.01        0.85      1.04 o 
  -5   4   7        7.35        7.77      2.03 o 
  -4   4   7      125.14      120.90      4.36 o 
  -3   4   7      146.85      126.50      1.77 o 
  -2   4   7      113.25      112.53      1.23 o 
  -1   4   7      236.23      269.30      4.94 o 
   0   4   7     2947.37     3231.71     44.81 o 
   1   4   7      623.29      654.15      7.21 o 
   2   4   7       35.39       49.99      7.97 o 
   3   4   7     1105.31     1258.44     47.20 o 
   4   4   7     1232.81     1389.79     30.08 o 
   5   4   7     2353.59     2666.33     64.94 o 
   6   4   7       12.36       13.58      1.01 o 
   7   4   7       21.03       20.09      1.19 o 
   8   4   7       41.58       44.79      1.51 o 
   9   4   7      638.19      646.29      9.96 o 
  10   4   7        0.04        0.36      0.39 o 
  11   4   7       12.09       12.61      0.82 o 
  12   4   7        5.31        5.06      0.56 o 
  13   4   7        3.00        3.27      0.64 o 
  -8   5   7        2.78        1.19      1.60 o 
  -7   5   7        1.71        1.33      2.23 o 
  -6   5   7      186.23      204.24      6.55 o 
  -5   5   7      178.27      170.02      5.08 o 
  -4   5   7       23.42       21.66      1.53 o 
  -3   5   7       25.31       19.04      0.45 o 
  -2   5   7      598.90      551.69      9.28 o 
  -1   5   7        6.29        7.34      0.37 o 
   0   5   7       18.80       15.37      0.45 o 
   1   5   7       54.36       42.73      0.69 o 
   2   5   7      258.42       76.38     91.45 o 
   3   5   7     2320.98     2394.56    108.02 o 
   4   5   7      120.22      104.00      5.68 o 
   5   5   7        2.59        2.82      1.13 o 
   6   5   7       18.56       14.46      1.10 o 
   7   5   7     2585.21     2776.00    104.18 o 
   8   5   7       65.36       62.21      1.27 o 
   9   5   7       26.38       27.56      1.10 o 
  10   5   7        0.05        0.35      0.34 o 
  11   5   7        0.55        0.45      0.36 o 
  12   5   7       70.85       71.87      1.58 o 
  13   5   7        6.46        5.77      0.80 o 
  -7   6   7        4.77        9.91      2.06 o 
  -6   6   7       93.68       88.62      5.96 o 
  -5   6   7      613.17      629.65     16.22 o 
  -4   6   7       97.48       86.59      2.14 o 
  -3   6   7       47.14       48.31      0.82 o 
  -2   6   7      430.03      450.37      6.84 o 
  -1   6   7      888.66      890.23     11.15 o 
   0   6   7      106.73      100.08      2.18 o 
   1   6   7      120.72      122.94      1.65 o 
   2   6   7        0.07        1.28      0.61 o 
   3   6   7      633.39      621.20      9.53 o 
   4   6   7     1689.91     1802.87     29.63 o 
   5   6   7      356.81      323.48      9.65 o 
   6   6   7       23.33       23.41      1.04 o 
   7   6   7     1004.17     1028.86     31.74 o 
   8   6   7     2000.90     2153.71     47.30 o 
   9   6   7      530.42      515.70      6.68 o 
  10   6   7        2.37        3.64      0.41 o 
  11   6   7      145.13      141.28      2.30 o 
  12   6   7      137.56      136.83      2.60 o 
  13   6   7      205.15      217.68      3.58 o 
  -6   7   7       33.85       37.43      2.91 o 
  -5   7   7      226.79      238.27      7.41 o 
  -4   7   7       89.98       84.68      2.26 o 
  -3   7   7       38.18       37.89      0.75 o 
  -2   7   7        5.83        5.52      0.48 o 
  -1   7   7        6.32        9.29      0.64 o 
   0   7   7        0.73        1.47      0.34 o 
   1   7   7      148.13      149.78      2.51 o 
   2   7   7       23.05       23.93      0.72 o 
   3   7   7      183.55      158.47      2.20 o 
   4   7   7     1052.54      999.42     16.35 o 
   5   7   7      453.44      461.42      7.42 o 
   6   7   7        2.57        3.15      0.79 o 
   7   7   7       30.78       23.77      1.56 o 
   8   7   7      212.40      196.21      4.24 o 
   9   7   7        0.65        0.51      0.25 o 
  10   7   7       53.49       53.88      1.01 o 
  11   7   7        2.66        1.70      0.52 o 
  12   7   7       61.59       64.48      1.77 o 
  13   7   7      108.48      115.17      2.21 o 
  -5   8   7        0.04        0.07      1.64 o 
  -4   8   7      188.18      194.87      5.92 o 
  -3   8   7       25.36       24.32      0.63 o 
  -2   8   7      561.13      561.65      7.13 o 
  -1   8   7       89.05       93.00      1.48 o 
   0   8   7        0.05        0.06      0.29 o 
   1   8   7       17.44       22.14      0.77 o 
   2   8   7      443.08      408.15     11.06 o 
   3   8   7      462.02      528.85      7.60 o 
   4   8   7      160.81      158.00      5.03 o 
   5   8   7      245.10      248.56      6.12 o 
   6   8   7      151.43      165.78      4.55 o 
   7   8   7        0.39        0.82      0.64 o 
   8   8   7        8.63        8.60      0.99 o 
   9   8   7        0.01        0.42      0.98 o 
  10   8   7        0.53        0.40      0.62 o 
  11   8   7       33.06       29.48      2.94 o 
  12   8   7        0.37        1.52      0.93 o 
  13   8   7        0.03        0.17      1.01 o 
  -4   9   7        0.87        1.00      1.18 o 
  -3   9   7        0.21       -0.01      0.28 o 
  -2   9   7        8.87        9.16      0.55 o 
  -1   9   7      304.17      310.62      4.49 o 
   0   9   7        1.61        1.57      0.62 o 
   1   9   7        3.51        2.71      0.47 o 
   2   9   7        1.14        0.37      0.48 o 
   3   9   7      312.75      286.37      8.20 o 
   4   9   7      130.83      110.68      4.30 o 
   5   9   7      133.29      133.03      3.94 o 
   6   9   7       30.41       25.95      1.84 o 
   7   9   7      256.38      257.56      8.28 o 
   8   9   7      105.94      107.35      3.05 o 
   9   9   7      134.18      135.41      3.71 o 
  10   9   7       26.83       33.22      2.09 o 
  11   9   7      133.78      147.81      4.15 o 
  12   9   7        4.73        3.98      1.18 o 
  13   9   7       17.73       13.47      1.30 o 
  -3  10   7        9.32        7.04      1.47 o 
  -2  10   7       73.17       75.87      1.85 o 
  -1  10   7       36.16       40.01      1.77 o 
   0  10   7      157.64      158.63      3.25 o 
   1  10   7      193.92      194.70      3.64 o 
   2  10   7      132.48      128.57      2.80 o 
   3  10   7      110.17      112.04      2.26 o 
   4  10   7       16.57       19.39      1.37 o 
   5  10   7       21.51       18.85      1.77 o 
   6  10   7       47.93       53.88      4.11 o 
   7  10   7        4.30        3.85      1.47 o 
   8  10   7      382.39      385.11     10.82 o 
   9  10   7       25.04       30.12      1.84 o 
  10  10   7       98.33       99.34      4.17 o 
  11  10   7        2.01        4.10      1.52 o 
  12  10   7      111.14      113.07      3.77 o 
  -2  11   7       50.50       45.27      1.58 o 
  -1  11   7        6.31        5.58      1.22 o 
   0  11   7      122.87      125.47      3.27 o 
   1  11   7       90.49       91.01      2.27 o 
   2  11   7       70.51       69.51      2.09 o 
   3  11   7      137.60      130.14      3.81 o 
   4  11   7       28.01       20.64      1.13 o 
   5  11   7      130.50      119.50      5.46 o 
   6  11   7        8.84       10.17      1.70 o 
   7  11   7        0.52        1.50      1.41 o 
   8  11   7       85.28       95.67      6.23 o 
   9  11   7        0.06       -0.39      2.05 o 
  10  11   7       56.29       59.34      2.54 o 
  11  11   7      111.66      109.03      3.71 o 
  12  11   7      133.27      129.70      4.62 o 
  -1  12   7        0.02       -0.19      0.51 o 
   0  12   7       63.61       68.46      2.15 o 
   1  12   7       41.21       38.00      1.77 o 
   2  12   7        0.55        0.57      0.43 o 
   3  12   7       73.05       74.26      1.78 o 
   4  12   7        5.23        6.02      1.54 o 
   5  12   7       30.69       28.95      2.41 o 
   6  12   7        6.21        9.20      2.91 o 
   7  12   7       47.47       51.11      3.20 o 
   8  12   7       35.04       35.62      3.05 o 
   9  12   7      277.08      261.01      8.73 o 
  10  12   7       27.11       24.75      2.85 o 
  11  12   7        2.35        1.23      1.11 o 
   1  13   7        3.70        4.42      0.96 o 
   2  13   7       33.95       34.78      3.53 o 
   3  13   7       62.32       66.94      4.67 o 
   4  13   7        0.10        0.57      1.94 o 
   5  13   7      101.90      124.47      7.34 o 
   6  13   7        0.87       -0.29      1.52 o 
   7  13   7       33.38       37.16      5.52 o 
   8  13   7      189.47      184.06      9.96 o 
   9  13   7      228.16      234.52      8.55 o 
  10  13   7        6.85        9.64      2.43 o 
   4  14   7       29.61       29.94      2.73 o 
   5  14   7        4.35        5.15      1.90 o 
   6  14   7       88.15       96.18      7.18 o 
   7  14   7       59.95       61.91      4.55 o 
  -5 -11   8      358.58      391.51     12.81 o 
  -4 -11   8        4.02        3.04      1.39 o 
  -3 -11   8        7.81       13.73      2.22 o 
  -2 -11   8        6.31        5.30      1.55 o 
  -1 -11   8       11.19       10.85      1.98 o 
   0 -11   8       51.44       55.82      4.00 o 
  -7 -10   8        6.72        7.31      1.12 o 
  -6 -10   8       75.31       81.68      3.10 o 
  -5 -10   8       35.20       38.62      2.12 o 
  -4 -10   8       20.11       16.51      2.53 o 
  -3 -10   8       21.77       23.97      2.19 o 
  -2 -10   8      414.40      430.39      9.54 o 
  -1 -10   8        3.93        5.82      1.73 o 
   0 -10   8       12.00       12.12      1.54 o 
   1 -10   8        0.80        0.58      0.93 o 
   2 -10   8      101.33      113.05      3.24 o 
  -8  -9   8       65.15       69.97      2.30 o 
  -7  -9   8       11.69        8.90      1.01 o 
  -6  -9   8       40.14       43.54      1.58 o 
  -5  -9   8      141.58      139.72      3.23 o 
  -4  -9   8       17.00       21.90      2.45 o 
  -3  -9   8        4.85        6.22      1.48 o 
  -2  -9   8      314.24      311.25      7.32 o 
  -1  -9   8      549.71      547.70     20.91 o 
   0  -9   8       71.42       66.05      2.46 o 
   1  -9   8        3.51        2.67      0.99 o 
   2  -9   8      271.52      253.42      9.16 o 
   3  -9   8        1.79        1.70      0.94 o 
   4  -9   8       23.64       28.55      1.83 o 
  -9  -8   8      213.33      226.94      4.36 o 
  -8  -8   8       80.87       79.35      1.96 o 
  -7  -8   8        9.21        7.71      1.09 o 
  -6  -8   8      164.35      173.88      4.32 o 
  -5  -8   8      115.64      119.18      3.25 o 
  -4  -8   8       25.11       27.36      1.31 o 
  -3  -8   8       41.95       35.57      1.98 o 
  -2  -8   8        3.20        3.29      1.24 o 
  -1  -8   8      398.91      400.51      7.56 o 
   0  -8   8      262.13      249.57      5.63 o 
   1  -8   8      185.38      158.36      4.33 o 
   2  -8   8      104.57       87.57      2.96 o 
   3  -8   8      341.54      345.77      7.29 o 
   4  -8   8        4.66        3.17      1.31 o 
   5  -8   8       29.96       29.96      1.59 o 
  -9  -7   8       84.30       87.41      2.50 o 
  -8  -7   8       93.88       99.59      2.83 o 
  -7  -7   8       54.22       56.89      1.68 o 
  -6  -7   8        1.97        3.29      0.86 o 
  -5  -7   8      171.61      155.73      2.77 o 
  -4  -7   8       71.37       73.23      1.91 o 
  -3  -7   8       20.74       22.40      1.56 o 
  -2  -7   8       42.65       41.60      2.45 o 
  -1  -7   8       34.34       33.78      1.64 o 
   0  -7   8      896.09      929.00     25.44 o 
   1  -7   8        8.18        3.04      0.91 o 
   2  -7   8       17.48       17.37      1.55 o 
   3  -7   8      299.81      319.06      6.38 o 
   4  -7   8        3.23        3.74      0.90 o 
   5  -7   8       12.93       11.62      1.33 o 
   6  -7   8       55.39       51.43      1.84 o 
   7  -7   8       45.17       52.06      2.19 o 
  -9  -6   8        0.44        0.75      0.64 o 
  -8  -6   8       57.90       59.02      1.56 o 
  -7  -6   8        0.18        1.73      0.70 o 
  -6  -6   8      414.94      411.32      5.87 o 
  -5  -6   8        6.17        7.78      0.99 o 
  -4  -6   8      112.76      102.46      2.76 o 
  -3  -6   8      229.95      220.75      7.74 o 
  -2  -6   8      144.40      138.22      3.31 o 
  -1  -6   8     1167.64     1122.02     20.25 o 
   0  -6   8        1.01        1.76      0.89 o 
   1  -6   8      724.29      682.84     16.47 o 
   2  -6   8       47.23       56.56      1.75 o 
   3  -6   8        4.03        4.40      1.00 o 
   4  -6   8      299.34      292.70      6.42 o 
   5  -6   8        0.04        0.14      0.64 o 
   6  -6   8      264.58      255.46      9.68 o 
   7  -6   8       91.07       96.96      6.68 o 
   8  -6   8        5.37        5.37      0.92 o 
 -10  -5   8       33.00       34.31      4.17 o 
  -9  -5   8       17.82       17.93      1.28 o 
  -8  -5   8        0.33        0.18      0.36 o 
  -7  -5   8      112.79      119.21      2.37 o 
  -6  -5   8      272.02      273.50      7.70 o 
  -5  -5   8      964.89      926.53     14.74 o 
  -4  -5   8      446.79      437.70      5.92 o 
  -3  -5   8      123.59      133.93      2.38 o 
  -2  -5   8     1508.65     1452.28     28.97 o 
  -1  -5   8        0.28        1.95      0.66 o 
   0  -5   8        0.77        1.50      0.63 o 
   1  -5   8        2.46        0.29      0.62 o 
   2  -5   8      699.11      668.76     10.75 o 
   3  -5   8      678.91      681.09     11.01 o 
   4  -5   8       27.33       30.23      1.38 o 
   5  -5   8      343.91      330.42      5.56 o 
   6  -5   8        4.45        3.67      0.78 o 
   7  -5   8      501.87      491.35     13.41 o 
   8  -5   8      124.15      127.29      5.82 o 
   9  -5   8       70.67       68.12      4.49 o 
 -10  -4   8        7.15        5.04      2.76 o 
  -9  -4   8       17.44       17.00      0.76 o 
  -8  -4   8        7.52        7.35      0.50 o 
  -7  -4   8       96.97       92.79      1.59 o 
  -6  -4   8        2.52        2.37      0.57 o 
  -5  -4   8      796.04      795.07     12.55 o 
  -4  -4   8      611.40      589.35      7.46 o 
  -3  -4   8      654.18      640.36     13.48 o 
  -2  -4   8      133.20      120.47      2.29 o 
  -1  -4   8      278.48      280.73      5.80 o 
   0  -4   8       21.38       23.38      1.58 o 
   1  -4   8        9.70       11.52      1.70 o 
   2  -4   8      399.04      377.03     16.61 o 
   3  -4   8       85.04       81.88      2.08 o 
   4  -4   8     1173.31     1196.75     20.54 o 
   5  -4   8     1383.62     1381.30     23.43 o 
   6  -4   8      338.53      325.05      9.92 o 
   7  -4   8      276.35      282.60     10.87 o 
   8  -4   8      391.46      390.47     10.79 o 
   9  -4   8        5.37        6.58      0.74 o 
 -10  -3   8        0.29        1.23      2.41 o 
  -9  -3   8        9.65        8.86      1.88 o 
  -8  -3   8        5.94        7.83      0.51 o 
  -7  -3   8       18.00       17.09      0.98 o 
  -6  -3   8      188.49      194.04      3.03 o 
  -5  -3   8       95.54       89.57      1.72 o 
  -4  -3   8      215.22      214.64      2.78 o 
  -3  -3   8      996.05     1022.15     14.47 o 
  -2  -3   8      390.35      410.88      7.10 o 
  -1  -3   8        5.63        1.51      0.43 o 
   0  -3   8      183.53      189.72      3.45 o 
   1  -3   8      322.42      288.49      6.65 o 
   2  -3   8       96.14       75.18      2.38 o 
   3  -3   8        6.79        5.64      0.69 o 
   4  -3   8      444.86      423.49      6.79 o 
   5  -3   8       25.69       26.96      1.04 o 
   6  -3   8     1392.87     1406.41     23.95 o 
   7  -3   8      629.57      639.10     14.07 o 
   8  -3   8       12.29       16.05      1.02 o 
   9  -3   8       12.85       13.23      1.05 o 
  10  -3   8       60.78       62.28      1.85 o 
 -10  -2   8       71.04       68.39      4.38 o 
  -9  -2   8      434.65      464.00     29.85 o 
  -8  -2   8      221.40      214.03     14.35 o 
  -7  -2   8       92.67      101.40      2.19 o 
  -6  -2   8      163.97      158.37      3.28 o 
  -5  -2   8      184.48      181.76      2.46 o 
  -4  -2   8     1086.89     1090.28     17.24 o 
  -3  -2   8      279.05      299.07      4.20 o 
  -2  -2   8      928.31      878.47     22.26 o 
  -1  -2   8      790.83      741.05     11.01 o 
   0  -2   8      771.78      711.60     10.38 o 
   1  -2   8      108.22       77.53      1.52 o 
   2  -2   8      391.03      380.67      5.81 o 
   3  -2   8      835.71      770.19     21.61 o 
   4  -2   8      997.97      948.92     14.86 o 
   5  -2   8      171.73      163.08      5.23 o 
   6  -2   8      603.80      578.70      8.99 o 
   7  -2   8      116.95      113.41      2.50 o 
   8  -2   8       89.85       81.89      1.85 o 
   9  -2   8      562.27      545.08     17.08 o 
  10  -2   8       20.74       19.52      1.22 o 
  11  -2   8      173.74      170.07      8.51 o 
 -10  -1   8      181.77      192.86      6.82 o 
  -9  -1   8       85.08       85.20      3.68 o 
  -8  -1   8      733.00      717.34     22.51 o 
  -7  -1   8        9.28       10.23      0.47 o 
  -6  -1   8      183.56      176.38      3.16 o 
  -5  -1   8      112.38       92.12     27.06 o 
  -4  -1   8     2432.72     2604.66     36.44 o 
  -3  -1   8     1047.56     1006.47     22.26 o 
  -2  -1   8        8.70       13.45      0.70 o 
  -1  -1   8      256.74      250.19      4.08 o 
   0  -1   8       58.97       46.15      1.21 o 
   1  -1   8     4231.26     4632.27     85.70 o 
   2  -1   8      462.04      408.15      6.11 o 
   3  -1   8      659.15      628.56     13.20 o 
   4  -1   8      928.62      881.35     13.35 o 
   5  -1   8      178.95      125.71      2.11 o 
   6  -1   8       65.89       54.43      1.40 o 
   7  -1   8      330.54      321.89     14.27 o 
   8  -1   8       10.79       14.20      1.12 o 
   9  -1   8      116.54      114.01      4.62 o 
  10  -1   8        1.13        2.09      0.85 o 
  11  -1   8        3.34        5.33      1.66 o 
  -9   0   8       27.23       28.32      2.57 o 
  -8   0   8       81.19       84.12      3.39 o 
  -7   0   8      244.86      243.48     13.72 o 
  -6   0   8       24.25       24.55      0.84 o 
  -5   0   8      240.91      239.85      2.53 o 
  -4   0   8       11.22       10.08      0.47 o 
  -3   0   8       56.70       72.47      1.38 o 
  -2   0   8      142.69      129.61      2.54 o 
  -1   0   8      733.56      684.12      9.94 o 
   0   0   8     1566.84     1572.55     38.26 o 
   1   0   8     1599.80     1542.60     23.34 o 
   2   0   8      593.54      621.94      8.93 o 
   3   0   8     1323.81     1410.82     29.47 o 
   4   0   8       52.41       57.51      1.17 o 
   5   0   8      485.86      505.75      7.28 o 
   6   0   8       71.56       64.68      1.45 o 
   7   0   8       34.23       28.12      1.02 o 
   8   0   8       29.40       29.43      0.99 o 
   9   0   8       21.31       20.61      1.03 o 
  10   0   8      350.29      341.32      6.21 o 
  11   0   8       22.92       25.59      1.59 o 
  12   0   8       79.44       78.58      2.63 o 
  -9   1   8        0.56        2.65      1.62 o 
  -8   1   8      340.76      346.98     12.44 o 
  -7   1   8       38.96       43.66      1.94 o 
  -6   1   8        1.67        2.28      0.82 o 
  -5   1   8       26.78       30.63      0.55 o 
  -4   1   8      447.47      430.72      4.40 o 
  -3   1   8     1106.33     1122.93     12.03 o 
  -2   1   8        2.28        3.15      0.51 o 
  -1   1   8      307.00      265.35      4.23 o 
   0   1   8      214.99      219.08      4.79 o 
   1   1   8      709.70      746.06     10.47 o 
   2   1   8       11.34       32.58      1.07 o 
   3   1   8       24.46       19.09      0.64 o 
   4   1   8      121.75      120.31      2.06 o 
   5   1   8       83.42       86.59      1.82 o 
   6   1   8        0.10        0.83      0.39 o 
   7   1   8        6.00        4.76      0.64 o 
   8   1   8      787.88      785.16     16.57 o 
   9   1   8        0.07        0.22      0.49 o 
  10   1   8       48.33       40.09      2.20 o 
  11   1   8       35.59       34.29      1.80 o 
  12   1   8       94.55       94.99      2.77 o 
  -9   2   8       77.07       74.84      4.19 o 
  -8   2   8      111.12      107.23      4.68 o 
  -7   2   8      110.21       97.38      4.11 o 
  -6   2   8       11.10       10.85      1.15 o 
  -5   2   8      188.93      169.10      4.86 o 
  -4   2   8      303.82      273.70      5.09 o 
  -3   2   8      177.20      162.86      1.75 o 
  -2   2   8       10.02        8.94      0.34 o 
  -1   2   8     1166.73     1105.85     62.38 o 
   0   2   8     3746.61     4143.50     60.18 o 
   1   2   8       84.87       77.70      1.06 o 
   2   2   8     3440.81     3819.91     67.31 o 
   3   2   8      926.05     1018.83     15.13 o 
   4   2   8       32.06       25.73      1.30 o 
   5   2   8     4369.41     4382.78     80.49 o 
   6   2   8      160.66      204.68      3.21 o 
   7   2   8      847.05      892.59     20.17 o 
   8   2   8      386.10      403.62      7.05 o 
   9   2   8      457.71      453.55     10.94 o 
  10   2   8       12.70       10.74      1.53 o 
  11   2   8       20.60       21.16      1.20 o 
  12   2   8        0.02        0.23      0.40 o 
  13   2   8        0.38        0.27      0.57 o 
  -8   3   8      436.05      431.80     12.94 o 
  -7   3   8       21.62       24.58      2.39 o 
  -6   3   8       49.31       43.79      2.52 o 
  -5   3   8       16.40       10.31      1.17 o 
  -4   3   8      164.41      170.71      1.94 o 
  -3   3   8     1607.26     1621.37     21.46 o 
  -2   3   8      100.37       99.34      1.36 o 
  -1   3   8      130.48      151.15      1.72 o 
   0   3   8      281.38      129.79     84.80 o 
   1   3   8       31.14       25.24      1.21 o 
   2   3   8      605.73      640.84      9.00 o 
   3   3   8      212.58      212.53      4.84 o 
   4   3   8      128.51      115.86      1.95 o 
   5   3   8      169.16      201.34      3.34 o 
   6   3   8      231.22      243.94     10.66 o 
   7   3   8      196.93      188.59      4.25 o 
   8   3   8        0.55        0.11      0.92 o 
   9   3   8     1202.08     1158.26     27.98 o 
  10   3   8      334.87      340.42      6.23 o 
  11   3   8       62.07       58.85      2.11 o 
  12   3   8        5.56        5.20      0.78 o 
  13   3   8        3.34        3.57      0.60 o 
  -8   4   8       21.53       23.36      4.41 o 
  -7   4   8        0.02        0.29      1.19 o 
  -6   4   8        0.63        0.88      1.14 o 
  -5   4   8        7.06        6.96      1.34 o 
  -4   4   8      119.49      112.44      2.32 o 
  -3   4   8     1479.35     1522.12     16.92 o 
  -2   4   8       31.16       28.61      0.54 o 
  -1   4   8       79.56       85.87      1.33 o 
   0   4   8        0.79        0.34      0.27 o 
   1   4   8      752.11      764.47     11.09 o 
   2   4   8      427.77      477.67      6.65 o 
   3   4   8      806.10      876.36     13.16 o 
   4   4   8     1093.51     1148.41     24.71 o 
   5   4   8      906.44      967.24     20.84 o 
   6   4   8     2144.10     2225.15     52.63 o 
   7   4   8      226.22      215.25      4.88 o 
   8   4   8        2.83        3.01      0.85 o 
   9   4   8     1074.51     1087.47     21.16 o 
  10   4   8       65.21       65.09      1.52 o 
  11   4   8       18.71       22.83      1.01 o 
  12   4   8       20.93       20.37      0.90 o 
  13   4   8        1.85        1.99      0.66 o 
  -7   5   8        3.44        3.59      2.71 o 
  -6   5   8        3.63        2.15      2.24 o 
  -5   5   8       45.27       56.49      2.82 o 
  -4   5   8       43.11       31.75      2.80 o 
  -3   5   8      110.70      112.83      2.16 o 
  -2   5   8       39.18       39.34      0.89 o 
  -1   5   8       25.48       28.38      1.18 o 
   0   5   8     1049.98      984.92     10.35 o 
   1   5   8      437.63      439.59      4.95 o 
   2   5   8        6.46       10.86      0.42 o 
   3   5   8      318.37      260.48      3.58 o 
   4   5   8     3046.67     3337.40     56.80 o 
   5   5   8       54.57       42.94      1.65 o 
   6   5   8     1324.46     1328.79     31.48 o 
   7   5   8      393.07      389.99      8.79 o 
   8   5   8        0.78        0.68      0.43 o 
   9   5   8      197.91      205.13      3.49 o 
  10   5   8       37.63       39.04      1.01 o 
  11   5   8       22.82       18.85      0.95 o 
  12   5   8       49.31       49.66      1.48 o 
  13   5   8       87.17       91.17      2.44 o 
  -7   6   8       45.74       53.29      3.50 o 
  -6   6   8       34.00       30.55      2.60 o 
  -5   6   8      393.87      384.57     12.68 o 
  -4   6   8      241.99      215.22      3.85 o 
  -3   6   8      145.07      134.83      2.14 o 
  -2   6   8       30.66       31.61      0.75 o 
  -1   6   8       64.39       52.24      1.12 o 
   0   6   8      413.76      402.57      4.93 o 
   1   6   8      500.53      476.28      4.89 o 
   2   6   8      109.48      105.84      1.98 o 
   3   6   8       38.50       34.32      1.02 o 
   4   6   8     1210.57     1228.27     27.59 o 
   5   6   8      859.66      840.74     18.71 o 
   6   6   8       29.92       23.26      2.63 o 
   7   6   8      457.70      470.90      9.86 o 
   8   6   8      279.30      275.03      3.67 o 
   9   6   8      556.48      561.34      7.18 o 
  10   6   8       43.63       43.23      1.09 o 
  11   6   8       10.29       12.17      0.63 o 
  12   6   8        8.61        8.82      0.72 o 
  13   6   8      213.77      220.85      3.56 o 
  -6   7   8        0.50       -0.23      1.83 o 
  -5   7   8       10.72        9.28      1.86 o 
  -4   7   8      192.47      197.94      5.90 o 
  -3   7   8        0.81        0.69      0.30 o 
  -2   7   8        0.14        0.14      0.25 o 
  -1   7   8       95.12       81.36      1.45 o 
   0   7   8      276.79      285.96      3.74 o 
   1   7   8      613.71      610.05      7.67 o 
   2   7   8      134.72      128.98      2.05 o 
   3   7   8       32.83       29.66      1.20 o 
   4   7   8       42.74       35.65      1.57 o 
   5   7   8     2409.15     2674.08     47.55 o 
   6   7   8       14.87       20.62      1.26 o 
   7   7   8      339.33      326.74      6.40 o 
   8   7   8      386.55      378.89      7.01 o 
   9   7   8       81.65       83.50      1.24 o 
  10   7   8      124.79      124.61      2.57 o 
  11   7   8       35.78       30.58      0.79 o 
  12   7   8       63.92       63.41      1.64 o 
  13   7   8      150.02      145.12      3.47 o 
  -5   8   8       43.87       46.01      2.92 o 
  -4   8   8       78.99       79.67      4.66 o 
  -3   8   8       16.33       14.13      0.63 o 
  -2   8   8      122.85      119.76      2.01 o 
  -1   8   8       13.97       15.76      0.91 o 
   0   8   8       32.57       28.59      0.93 o 
   1   8   8     1033.43     1062.89     14.03 o 
   2   8   8        0.76        1.38      0.42 o 
   3   8   8        6.38        7.55      1.40 o 
   4   8   8       19.93       21.82      1.54 o 
   5   8   8       43.41       39.19      2.13 o 
   6   8   8        1.12        0.99      0.62 o 
   7   8   8      135.74      141.07      3.69 o 
   8   8   8      158.92      149.33      3.20 o 
   9   8   8      108.71      108.65      2.60 o 
  10   8   8       24.47       25.57      1.38 o 
  11   8   8        4.28        4.91      1.10 o 
  12   8   8       14.73       13.01      1.19 o 
  13   8   8        0.82        0.73      0.77 o 
  -4   9   8      125.22      133.24      6.42 o 
  -3   9   8        2.78        3.93      1.20 o 
  -2   9   8      110.20      115.37      1.86 o 
  -1   9   8      108.27      117.08      2.72 o 
   0   9   8      839.63      832.17     11.41 o 
   1   9   8       69.75       64.21      1.41 o 
   2   9   8       31.68       32.57      0.80 o 
   3   9   8      175.52      164.15      2.56 o 
   4   9   8       18.07       15.26      2.13 o 
   5   9   8      101.56       99.27      3.33 o 
   6   9   8        8.35        6.82      1.11 o 
   7   9   8       18.62       20.12      2.07 o 
   8   9   8      120.30      123.77      3.48 o 
   9   9   8      207.46      207.69      5.09 o 
  10   9   8      400.51      391.69      9.47 o 
  11   9   8        0.13        2.86      2.37 o 
  12   9   8       18.50       19.50      2.24 o 
  13   9   8       57.06       62.35      2.80 o 
  -3  10   8       51.49       53.25      2.78 o 
  -2  10   8       33.59       31.96      0.95 o 
  -1  10   8       23.02       23.21      0.83 o 
   0  10   8      130.86      131.28      2.27 o 
   1  10   8      185.70      187.34      2.72 o 
   2  10   8      129.45      131.58      4.27 o 
   3  10   8       63.73       52.93      2.04 o 
   4  10   8      188.04      176.45      6.40 o 
   5  10   8        2.22        3.10      1.17 o 
   6  10   8       23.60       21.34      2.98 o 
   7  10   8       57.77       67.30      2.50 o 
   8  10   8       88.52       84.00      2.76 o 
   9  10   8      291.46      308.59      6.43 o 
  10  10   8      216.28      230.01      5.84 o 
  11  10   8       54.32       63.38      2.94 o 
  12  10   8       14.92       16.32      2.50 o 
  -2  11   8       32.33       39.58      2.27 o 
  -1  11   8       39.68       40.49      1.21 o 
   0  11   8       18.70       19.76      1.03 o 
   1  11   8      103.86       92.12      2.29 o 
   2  11   8      122.84      116.93      2.79 o 
   3  11   8      110.38      105.43      5.64 o 
   4  11   8        1.23        0.94      0.78 o 
   5  11   8        2.97        3.15      2.11 o 
   6  11   8        5.44        4.08      1.47 o 
   7  11   8       31.49       32.76      2.60 o 
   8  11   8       79.56       70.39      5.45 o 
   9  11   8      123.11      118.97      3.94 o 
  10  11   8       11.18       16.38      1.64 o 
  11  11   8      240.73      239.98      6.00 o 
  12  11   8       23.43       17.71      2.40 o 
   0  12   8        3.29        2.69      0.68 o 
   1  12   8        1.05        0.76      0.76 o 
   2  12   8        0.56        0.53      0.57 o 
   3  12   8      314.13      297.18     12.21 o 
   4  12   8       66.48       59.83      3.08 o 
   5  12   8       64.43       58.96      3.23 o 
   6  12   8       19.77       26.33      3.95 o 
   7  12   8        0.04        0.27      1.22 o 
   8  12   8      112.30      112.60      4.99 o 
   9  12   8       72.21       82.30      3.15 o 
  10  12   8       71.27       76.39      3.53 o 
  11  12   8        1.89        1.70      1.39 o 
   2  13   8       35.21       40.44      2.57 o 
   3  13   8        0.00        0.11      1.71 o 
   4  13   8       73.91       86.69      5.76 o 
   5  13   8      199.37      204.54      7.23 o 
   6  13   8      300.55      295.18     10.07 o 
   7  13   8       36.98       32.66      3.42 o 
   8  13   8      115.65      108.27      7.98 o 
   9  13   8        7.15        9.37      4.20 o 
  10  13   8        0.01       -0.39      1.26 o 
   5  14   8        9.51        9.29      2.18 o 
   6  14   8       45.32       50.50      5.86 o 
   7  14   8        6.40        6.03      2.54 o 
  -6 -10   9        5.43        6.36      1.09 o 
  -5 -10   9      376.25      399.43      8.40 o 
  -4 -10   9       52.72       51.47     15.72 o 
  -3 -10   9        6.76        8.49      1.53 o 
  -2 -10   9        0.69        0.13      1.10 o 
  -1 -10   9      307.25      336.69      7.53 o 
   0 -10   9       18.44       21.69      1.80 o 
   1 -10   9       19.44       18.34      1.64 o 
  -7  -9   9        3.14        4.41      1.07 o 
  -6  -9   9       13.28       13.13      1.13 o 
  -5  -9   9       32.87       31.62      1.69 o 
  -4  -9   9      300.31      299.89      5.94 o 
  -3  -9   9       98.75      105.74      4.23 o 
  -2  -9   9       55.63       61.29      3.77 o 
  -1  -9   9      422.92      440.33      8.87 o 
   0  -9   9      294.77      296.70      8.49 o 
   1  -9   9        9.97       10.21      1.53 o 
   2  -9   9        0.88        1.58      0.94 o 
   3  -9   9      194.23      193.01      5.83 o 
  -8  -8   9       24.75       25.16      1.40 o 
  -7  -8   9       88.99       92.77      2.13 o 
  -6  -8   9       12.75       16.04      1.59 o 
  -5  -8   9      137.38      139.77      3.96 o 
  -4  -8   9      359.98      372.32      5.73 o 
  -3  -8   9      160.70      148.26      3.58 o 
  -2  -8   9       81.49       89.95      5.21 o 
  -1  -8   9      265.56      247.91      5.41 o 
   0  -8   9      784.23      753.91     15.81 o 
   1  -8   9      112.06      109.16      3.45 o 
   2  -8   9       73.30       81.08      2.82 o 
   3  -8   9       18.05       19.22      1.41 o 
   4  -8   9        0.09        0.47      0.72 o 
   5  -8   9        0.03       -0.18      0.83 o 
  -8  -7   9       17.23       13.73      1.09 o 
  -7  -7   9        6.75        8.83      1.11 o 
  -6  -7   9       42.92       41.50      1.57 o 
  -5  -7   9       12.91       10.52      0.93 o 
  -4  -7   9      153.37      147.14      3.83 o 
  -3  -7   9      416.62      414.97     14.39 o 
  -2  -7   9        4.00        5.55      1.17 o 
  -1  -7   9      195.63      199.33      4.59 o 
   0  -7   9      582.45      544.41     14.26 o 
   1  -7   9      285.98      248.40      5.81 o 
   2  -7   9       21.78       23.71      1.42 o 
   3  -7   9      249.81      242.76     10.69 o 
   4  -7   9       18.39       23.31      1.62 o 
   5  -7   9      133.02      135.38      3.43 o 
   6  -7   9        9.31       10.02      1.26 o 
  -9  -6   9      420.86      445.84      9.44 o 
  -8  -6   9       17.31       20.07      1.49 o 
  -7  -6   9      207.13      213.68      3.89 o 
  -6  -6   9      111.42      103.05      2.72 o 
  -5  -6   9      148.96      154.49      4.36 o 
  -4  -6   9       77.90       59.93      1.70 o 
  -3  -6   9       57.98       43.92      3.08 o 
  -2  -6   9      118.11      125.83      6.89 o 
  -1  -6   9       72.01       58.14      4.20 o 
   0  -6   9      114.12       95.11      3.47 o 
   1  -6   9      904.59      905.27     15.46 o 
   2  -6   9      288.40      292.05      5.74 o 
   3  -6   9      352.40      342.95     13.95 o 
   4  -6   9       63.66       63.35      4.21 o 
   5  -6   9       67.74       64.70      2.32 o 
   6  -6   9        0.05        0.20      0.53 o 
   7  -6   9       13.69       15.29      1.65 o 
  -9  -5   9       19.09       21.62      1.03 o 
  -8  -5   9      155.54      159.28      3.23 o 
  -7  -5   9      243.75      256.04      4.64 o 
  -6  -5   9      191.56      179.22      4.83 o 
  -5  -5   9      773.36      735.10     11.56 o 
  -4  -5   9      207.90      212.83      3.28 o 
  -3  -5   9      149.09      149.97      2.32 o 
  -2  -5   9      194.81      180.61      3.73 o 
  -1  -5   9      732.18      693.66     11.35 o 
   0  -5   9      879.73      919.68     17.41 o 
   1  -5   9        9.32       18.32      1.45 o 
   2  -5   9      814.39      780.12     13.18 o 
   3  -5   9       16.71       20.06      3.40 o 
   4  -5   9      208.00      198.41      5.66 o 
   5  -5   9      167.02      160.27      3.92 o 
   6  -5   9      530.04      535.91     15.94 o 
   7  -5   9      140.41      135.65      3.80 o 
   8  -5   9       50.67       51.14      1.61 o 
  -9  -4   9       12.95       11.03      3.14 o 
  -8  -4   9       61.73       61.23      1.42 o 
  -7  -4   9        3.05        3.19      0.74 o 
  -6  -4   9      193.26      196.12      3.03 o 
  -5  -4   9      242.07      211.94      5.75 o 
  -4  -4   9        2.17        4.77      0.68 o 
  -3  -4   9       38.54       33.09      1.03 o 
  -2  -4   9      448.41      421.86      7.41 o 
  -1  -4   9      302.36      288.16      4.68 o 
   0  -4   9      592.80      575.46      9.38 o 
   1  -4   9        3.04        3.84      1.16 o 
   2  -4   9      303.23      304.53      5.38 o 
   3  -4   9      519.88      511.73      9.46 o 
   4  -4   9      467.90      472.19      8.35 o 
   5  -4   9        5.03        7.73      1.28 o 
   6  -4   9       61.56       59.26      1.87 o 
   7  -4   9       28.85       29.11      2.55 o 
   8  -4   9      198.59      202.88      4.22 o 
   9  -4   9        5.32        4.82      1.18 o 
  -9  -3   9       17.13       22.92      3.80 o 
  -8  -3   9      133.97      129.28      1.99 o 
  -7  -3   9       77.11       78.40      1.59 o 
  -6  -3   9       25.22       20.06      0.90 o 
  -5  -3   9        0.34        0.97      0.40 o 
  -4  -3   9       58.68       69.51      1.98 o 
  -3  -3   9        0.03        0.53      0.45 o 
  -2  -3   9       27.22       20.62      0.70 o 
  -1  -3   9      296.03      281.47      4.70 o 
   0  -3   9       24.77       24.99      1.30 o 
   1  -3   9      190.43      174.47      3.61 o 
   2  -3   9       42.36       41.55      1.39 o 
   3  -3   9       76.60       82.58      2.05 o 
   4  -3   9      902.59      824.41     13.49 o 
   5  -3   9     1279.75     1249.75     21.17 o 
   6  -3   9       16.32       17.73      1.26 o 
   7  -3   9       57.32       59.45      1.93 o 
   8  -3   9        1.14        1.71      0.99 o 
   9  -3   9      111.81      113.65      6.70 o 
  10  -3   9        1.03        0.62      0.87 o 
  -9  -2   9       94.13      102.04      6.46 o 
  -8  -2   9      192.32      200.41      6.81 o 
  -7  -2   9       18.71       19.84      0.77 o 
  -6  -2   9       19.51       18.83      0.66 o 
  -5  -2   9       42.50       37.06      0.89 o 
  -4  -2   9       18.45       16.95      0.69 o 
  -3  -2   9       35.30       26.61      1.04 o 
  -2  -2   9       22.75       21.57      0.85 o 
  -1  -2   9     1233.82     1324.52     21.13 o 
   0  -2   9       83.63       88.23      1.69 o 
   1  -2   9      858.50      781.89     13.94 o 
   2  -2   9      371.00      374.98      6.07 o 
   3  -2   9      178.57      175.89      2.92 o 
   4  -2   9       12.26       13.40      0.76 o 
   5  -2   9      441.13      392.16      6.57 o 
   6  -2   9      205.83      202.97      3.53 o 
   7  -2   9      243.14      245.84      4.31 o 
   8  -2   9      122.66      121.47      3.23 o 
   9  -2   9      188.22      192.52      6.74 o 
  10  -2   9      164.84      172.31      6.36 o 
  11  -2   9       13.95       13.53      0.99 o 
  -9  -1   9       75.18       72.23      5.16 o 
  -8  -1   9      214.09      220.17     11.57 o 
  -7  -1   9      484.43      465.96     12.11 o 
  -6  -1   9       64.82       61.13      1.13 o 
  -5  -1   9      393.44      377.70      4.68 o 
  -4  -1   9      563.83      538.78      7.96 o 
  -3  -1   9       16.52       14.29      0.58 o 
  -2  -1   9     1693.87     1750.56     31.39 o 
  -1  -1   9       22.26       26.91      0.72 o 
   0  -1   9      141.78      187.66      2.90 o 
   1  -1   9     6090.30     6567.53    389.85 o 
   2  -1   9     1521.79     1479.25     23.71 o 
   3  -1   9      267.36      240.08      4.12 o 
   4  -1   9       51.25       37.84      1.03 o 
   5  -1   9        3.65        1.83      0.47 o 
   6  -1   9      139.17      134.04      2.70 o 
   7  -1   9      213.76      226.72      7.17 o 
   8  -1   9       78.05       80.82      1.85 o 
   9  -1   9       39.61       37.09      2.21 o 
  10  -1   9      154.06      150.41      4.61 o 
  11  -1   9      446.37      441.35     20.55 o 
  -9   0   9       50.75       51.64      2.46 o 
  -8   0   9       18.21       20.60      1.89 o 
  -7   0   9      258.02      232.37     16.36 o 
  -6   0   9      143.78      134.82      5.24 o 
  -5   0   9      354.99      362.16      6.85 o 
  -4   0   9       17.41       14.71      1.00 o 
  -3   0   9       65.34       66.28      1.24 o 
  -2   0   9      457.60      422.42      5.10 o 
  -1   0   9       13.68        8.71      0.57 o 
   0   0   9     2252.30     2643.48     44.95 o 
   1   0   9       62.48       56.72      2.00 o 
   2   0   9     1116.99     1194.68     18.33 o 
   3   0   9       83.51       98.41      1.72 o 
   4   0   9        3.21        2.39      0.82 o 
   5   0   9      171.35      186.02      3.13 o 
   6   0   9        0.11        2.23      0.59 o 
   7   0   9      311.22      301.82      6.84 o 
   8   0   9       11.07       11.40      1.14 o 
   9   0   9       35.81       33.38      1.32 o 
  10   0   9      611.69      587.61     13.03 o 
  12   0   9        0.63       -0.19      0.70 o 
  -9   1   9       15.44       15.74      2.43 o 
  -8   1   9       19.51       17.28      1.90 o 
  -7   1   9       31.39       36.01      3.54 o 
  -6   1   9       47.81       41.46      2.56 o 
  -5   1   9       18.15       18.38      0.50 o 
  -4   1   9      838.92      788.02     10.70 o 
  -3   1   9      126.72      116.05      2.29 o 
  -2   1   9      271.70      263.66      3.88 o 
  -1   1   9       81.55       86.60      2.77 o 
   0   1   9      414.90      390.27      4.47 o 
   1   1   9       28.80       26.44      0.82 o 
   2   1   9      417.16      413.99      6.72 o 
   3   1   9      211.27      188.83      3.06 o 
   4   1   9      229.47      195.40      2.93 o 
   5   1   9      505.04      490.55     11.48 o 
   6   1   9      125.65      123.05      2.17 o 
   7   1   9      212.66      216.87      5.12 o 
   8   1   9       73.90       76.00      2.58 o 
   9   1   9      308.36      310.87      5.83 o 
  10   1   9       51.00       49.04      1.61 o 
  11   1   9       26.20       23.03      1.40 o 
  12   1   9        4.70        6.31      0.98 o 
  -8   2   9       19.99       19.28      2.40 o 
  -7   2   9      468.85      485.97     14.47 o 
  -6   2   9       15.44       18.55      1.63 o 
  -5   2   9       11.72        9.70      0.42 o 
  -4   2   9      293.47      303.11      3.30 o 
  -3   2   9      952.33      948.46     10.31 o 
  -2   2   9      189.11      192.49      3.04 o 
  -1   2   9       70.83       63.53      0.90 o 
   0   2   9       15.16       21.96      0.61 o 
   1   2   9       62.45       58.07      0.93 o 
   2   2   9     1634.27     1549.45     24.19 o 
   3   2   9        5.20        4.70      0.46 o 
   4   2   9       36.41       37.64      1.10 o 
   5   2   9     1311.36     1281.86     21.49 o 
   6   2   9     1723.31     1752.28     33.66 o 
   7   2   9       88.87       83.53      2.33 o 
   8   2   9       26.78       27.50      1.21 o 
   9   2   9     1027.06      998.15     26.78 o 
  10   2   9        2.06        2.03      0.79 o 
  11   2   9       28.87       31.67      1.21 o 
  12   2   9        1.26        1.05      1.08 o 
  -8   3   9       15.15       13.78      2.56 o 
  -7   3   9       97.04      103.33      4.46 o 
  -6   3   9      210.09      214.85      7.03 o 
  -5   3   9       16.21       15.75      4.35 o 
  -4   3   9        0.30        0.21      0.20 o 
  -3   3   9      516.48      474.12      7.29 o 
  -2   3   9      263.59      231.84      2.44 o 
  -1   3   9        0.03        1.92      0.69 o 
   0   3   9        0.31        0.94      0.41 o 
   1   3   9      250.62      209.03      2.50 o 
   2   3   9     1102.58     1206.16     27.79 o 
   3   3   9      663.88      705.31     10.47 o 
   4   3   9      103.68      105.21      1.83 o 
   5   3   9       12.93       15.42      0.80 o 
   6   3   9     1042.43      943.18     15.60 o 
   7   3   9      147.01      118.88      2.55 o 
   8   3   9       13.23       16.69      1.84 o 
   9   3   9       14.69       25.47      2.37 o 
  10   3   9      399.86      401.05     10.35 o 
  11   3   9        0.01        0.78      0.62 o 
  12   3   9        4.07        3.54      0.87 o 
  13   3   9       12.54       13.00      1.05 o 
  -7   4   9       65.74       65.98      5.26 o 
  -6   4   9      191.70      184.87      5.91 o 
  -5   4   9      112.34      103.42      3.64 o 
  -4   4   9       11.84        9.73      0.31 o 
  -3   4   9       11.65        7.88      0.39 o 
  -2   4   9      781.18      770.69      9.70 o 
  -1   4   9       80.72       88.87      1.31 o 
   0   4   9        0.10        2.83      1.47 o 
   1   4   9        9.79       13.79      0.84 o 
   2   4   9      406.88      407.14      4.82 o 
   3   4   9       88.98       85.34      1.14 o 
   4   4   9      270.56      270.14      4.10 o 
   5   4   9      239.67      226.94      5.07 o 
   6   4   9     1200.16     1260.41     28.45 o 
   7   4   9       36.99       36.47      2.40 o 
   8   4   9       12.18       14.24      1.25 o 
   9   4   9       25.74       25.41      1.60 o 
  10   4   9       23.37       21.72      1.19 o 
  11   4   9        5.30        6.74      0.70 o 
  12   4   9        0.46       -0.01      0.46 o 
  13   4   9       59.36       65.14      1.49 o 
  -7   5   9       37.94       43.67      3.17 o 
  -6   5   9        1.40        0.41      1.76 o 
  -5   5   9       24.03       25.74      3.12 o 
  -4   5   9       34.91       36.04      1.01 o 
  -3   5   9       20.68       14.60      0.68 o 
  -2   5   9       20.09       19.83      0.86 o 
  -1   5   9        4.21        5.38      0.38 o 
   0   5   9       96.58       86.49      1.33 o 
   1   5   9      434.07      442.87      6.97 o 
   2   5   9       76.09       70.16      2.75 o 
   3   5   9      298.16      291.60      5.83 o 
   4   5   9     1614.28     1765.73     30.18 o 
   5   5   9     1750.44     1752.17     39.95 o 
   6   5   9      140.35      129.75      3.58 o 
   7   5   9        0.60        0.12      1.00 o 
   8   5   9       30.98       34.56      1.73 o 
   9   5   9      162.31      160.56      2.92 o 
  10   5   9       95.37       96.60      2.24 o 
  11   5   9        1.73        1.10      0.46 o 
  12   5   9       14.63       16.38      1.03 o 
  13   5   9       19.69       25.22      1.09 o 
  -6   6   9       33.26       38.96      2.79 o 
  -5   6   9        9.91        7.83      1.72 o 
  -4   6   9      219.97      199.92      7.60 o 
  -3   6   9       59.71       60.90      1.06 o 
  -2   6   9        5.54        4.42      0.50 o 
  -1   6   9       82.36       86.10      1.42 o 
   0   6   9       47.78       49.69      0.90 o 
   1   6   9     1790.01     1915.68     22.54 o 
   2   6   9      370.53      360.77      5.17 o 
   3   6   9      121.27      120.55      1.99 o 
   4   6   9       26.94       30.48      1.19 o 
   5   6   9     2153.68     2239.03     35.99 o 
   6   6   9      646.36      673.88     11.89 o 
   7   6   9     1104.03     1078.49     26.46 o 
   8   6   9       40.48       41.47      1.42 o 
   9   6   9      109.50       99.60      1.56 o 
  10   6   9      292.64      313.40      4.38 o 
  11   6   9      103.28      106.09      2.12 o 
  12   6   9      111.09      104.48      2.10 o 
  13   6   9       31.15       29.27      1.16 o 
  -5   7   9      180.47      192.57      7.83 o 
  -4   7   9       13.35       11.11      2.60 o 
  -3   7   9        1.94        1.08      0.30 o 
  -2   7   9        0.33        0.29      0.35 o 
  -1   7   9       50.37       50.08      0.97 o 
   0   7   9       75.20       72.94      1.25 o 
   1   7   9       58.23       50.37      2.02 o 
   2   7   9      637.04      515.61     50.39 o 
   3   7   9      191.98      184.43      3.82 o 
   4   7   9      115.20      109.85      2.24 o 
   5   7   9       14.37       14.82      2.38 o 
   6   7   9       56.60       61.16      2.18 o 
   7   7   9        0.04        0.68      0.66 o 
   8   7   9      388.15      377.45      6.91 o 
   9   7   9        0.90        2.11      0.28 o 
  10   7   9        3.08        2.76      0.42 o 
  11   7   9      110.70      100.52      1.83 o 
  12   7   9      111.32      102.50      1.99 o 
  13   7   9        0.24        0.49      0.88 o 
  -5   8   9        7.78       10.45      1.93 o 
  -4   8   9        5.04        5.43      1.47 o 
  -3   8   9        6.84        6.45      0.52 o 
  -2   8   9       95.21       93.25      1.48 o 
  -1   8   9        4.23        4.28      0.66 o 
   0   8   9       43.87       38.70      0.87 o 
   1   8   9      106.39       95.79      2.95 o 
   2   8   9      177.67      161.47      2.42 o 
   3   8   9       22.22       21.29      0.97 o 
   4   8   9        4.29        4.18      1.28 o 
   5   8   9      181.45      194.43      5.52 o 
   6   8   9       35.11       37.71      1.74 o 
   7   8   9       58.76       57.44      1.84 o 
   8   8   9        3.26        1.78      0.78 o 
   9   8   9        3.62        1.57      0.76 o 
  10   8   9       55.77       52.04      1.82 o 
  11   8   9       39.75       36.28      1.90 o 
  12   8   9       13.73       15.44      1.32 o 
  13   8   9       17.70       21.68      1.43 o 
  -4   9   9       63.73       77.04      3.61 o 
  -3   9   9       25.50       28.02      3.01 o 
  -2   9   9       51.48       52.73      1.19 o 
  -1   9   9       18.12       14.68      0.74 o 
   0   9   9      729.16      726.81     10.35 o 
   1   9   9       10.82       12.53      0.91 o 
   2   9   9        0.05        0.06      0.38 o 
   3   9   9        2.25        3.83      0.42 o 
   4   9   9       14.44       21.32      4.87 o 
   5   9   9      536.04      534.37      9.23 o 
   6   9   9       11.79        8.94      1.73 o 
   7   9   9       98.57      102.68      3.79 o 
   8   9   9       61.84       55.43      3.26 o 
   9   9   9      158.42      160.21      3.83 o 
  10   9   9       84.82       83.83      3.02 o 
  11   9   9       19.47       20.45      2.29 o 
  12   9   9       26.39       27.26      2.04 o 
  13   9   9       44.85       43.73      2.38 o 
  -3  10   9      136.48      139.07      6.36 o 
  -2  10   9        3.17        2.09      0.43 o 
  -1  10   9      172.96      168.24      2.67 o 
   0  10   9       70.87       71.76      1.56 o 
   1  10   9       58.30       58.25      1.99 o 
   2  10   9        1.56        1.71      0.52 o 
   3  10   9      173.51      174.59      2.77 o 
   4  10   9      138.69      140.40      4.04 o 
   5  10   9       35.98       36.64      1.91 o 
   6  10   9      114.73      122.42      4.15 o 
   7  10   9      232.74      228.67      7.83 o 
   8  10   9      121.75      125.99      4.08 o 
   9  10   9       59.55       63.72      2.54 o 
  10  10   9      172.00      188.26      5.07 o 
  11  10   9      107.49      109.12      4.75 o 
  12  10   9        3.50        1.88      1.68 o 
  -1  11   9       45.08       44.03      1.33 o 
   0  11   9       23.30       22.35      0.96 o 
   1  11   9        2.56        2.99      0.71 o 
   2  11   9        0.57        0.62      0.40 o 
   3  11   9       61.09       50.16      1.14 o 
   4  11   9        0.37        0.33      0.76 o 
   5  11   9        0.70        0.66      0.89 o 
   6  11   9       88.96       92.96      2.75 o 
   7  11   9        6.78        7.49      1.48 o 
   8  11   9       97.71      103.50      4.34 o 
   9  11   9        5.67        6.36      1.38 o 
  10  11   9       91.06       90.57      3.12 o 
  11  11   9       32.93       41.08      2.29 o 
  12  11   9      398.33      442.93     11.51 o 
   0  12   9        6.36        6.51      0.69 o 
   1  12   9        3.36        3.56      0.65 o 
   2  12   9        1.93        0.88      0.61 o 
   3  12   9       11.04       13.28      1.30 o 
   4  12   9        8.22        8.66      1.20 o 
   5  12   9       14.28       20.01      3.43 o 
   6  12   9      182.97      181.80      5.91 o 
   7  12   9       85.59       80.79      3.27 o 
   8  12   9       98.94      103.59      3.33 o 
   9  12   9        5.70        5.50      1.39 o 
  10  12   9       25.83       24.66      2.38 o 
  11  12   9        1.82        2.60      1.53 o 
   2  13   9       31.49       34.84      1.99 o 
   3  13   9       82.41       92.32      2.92 o 
   4  13   9       21.84       30.93      2.84 o 
   5  13   9      137.72      137.22      5.65 o 
   6  13   9       93.20      103.62      7.42 o 
   7  13   9      260.94      261.17     12.29 o 
   8  13   9       38.20       41.83      2.97 o 
   9  13   9       48.13       45.56      3.93 o 
  10  13   9       30.56       28.58      3.16 o 
  -4 -10  10      144.96      140.87      3.26 o 
  -3 -10  10       40.37       46.12      2.49 o 
  -2 -10  10      134.22      141.27      5.57 o 
  -1 -10  10       50.67       52.66      2.68 o 
   0 -10  10       94.26      104.48      4.37 o 
  -6  -9  10        2.52        3.77      1.13 o 
  -5  -9  10       28.84       31.88      1.88 o 
  -4  -9  10      420.74      412.61      7.14 o 
  -3  -9  10      377.50      397.61     15.96 o 
  -2  -9  10       98.81      100.80      3.73 o 
  -1  -9  10        4.32        5.96      1.40 o 
   0  -9  10      374.28      365.55     15.99 o 
   1  -9  10        6.65        5.53      1.55 o 
   2  -9  10       57.94       71.24      2.94 o 
   3  -9  10       10.07       10.87      1.62 o 
  -7  -8  10       30.88       37.38      1.64 o 
  -6  -8  10        1.99        1.79      0.78 o 
  -5  -8  10       76.72       80.53      2.48 o 
  -4  -8  10       14.80       16.81      1.16 o 
  -3  -8  10      376.97      410.36      8.10 o 
  -2  -8  10      144.94      140.89      4.08 o 
  -1  -8  10      348.56      337.71      7.62 o 
   0  -8  10      105.36      114.32      3.25 o 
   1  -8  10       77.92       76.94      3.45 o 
   2  -8  10        5.79        6.47      1.77 o 
   3  -8  10        4.17        4.71      1.65 o 
   4  -8  10      115.30      112.87      3.38 o 
  -8  -7  10       15.69       15.28      1.04 o 
  -7  -7  10       37.56       45.24      1.90 o 
  -6  -7  10        0.00        0.84      0.62 o 
  -5  -7  10       66.50       59.04      2.95 o 
  -4  -7  10        0.20        0.00      0.63 o 
  -3  -7  10      241.25      247.11      8.66 o 
  -2  -7  10        6.91        6.08      1.04 o 
  -1  -7  10       73.49       61.50      2.13 o 
   0  -7  10      213.11      205.07      4.87 o 
   1  -7  10      148.78      148.27      3.49 o 
   2  -7  10       21.31       22.70      2.16 o 
   3  -7  10        9.52       11.36      1.25 o 
   4  -7  10        4.33        3.45      0.95 o 
   5  -7  10        2.08        1.69      0.86 o 
   6  -7  10       97.42       96.62      3.01 o 
  -8  -6  10       43.54       49.35      1.56 o 
  -7  -6  10       51.82       52.88      1.77 o 
  -6  -6  10       48.76       52.92      1.57 o 
  -5  -6  10      250.96      239.57      4.16 o 
  -4  -6  10        5.66        5.55      0.80 o 
  -3  -6  10       63.52       65.46      1.94 o 
  -2  -6  10      146.86      130.29      2.93 o 
  -1  -6  10       20.76       17.54      1.50 o 
   0  -6  10        0.20        2.67      0.94 o 
   1  -6  10       38.11       36.54      2.05 o 
   2  -6  10       65.81       65.12      2.08 o 
   3  -6  10      307.90      298.28      6.05 o 
   4  -6  10      506.09      512.24     11.82 o 
   5  -6  10      147.08      141.63      6.90 o 
   6  -6  10      121.12      125.20      6.61 o 
   7  -6  10        4.21        3.06      0.83 o 
  -8  -5  10      445.88      459.70      9.19 o 
  -7  -5  10      144.06      142.83      2.93 o 
  -6  -5  10      386.72      384.84      6.74 o 
  -5  -5  10        6.50        5.39      0.81 o 
  -4  -5  10      161.45      164.08      3.12 o 
  -3  -5  10      271.55      219.67      3.42 o 
  -2  -5  10       30.83       34.89      1.58 o 
  -1  -5  10      402.45      412.49      7.34 o 
   0  -5  10       44.84       49.95      1.74 o 
   1  -5  10        0.16        1.33      0.98 o 
   2  -5  10     2338.08     2417.42     45.49 o 
   3  -5  10      326.73      317.22      6.24 o 
   4  -5  10      224.03      214.16      4.14 o 
   5  -5  10       89.71       87.17      5.05 o 
   6  -5  10      629.62      611.51     18.36 o 
   7  -5  10        0.36        0.40      0.58 o 
   8  -5  10       56.87       60.25      2.98 o 
  -9  -4  10       16.67        9.65      2.15 o 
  -8  -4  10        8.45        8.00      0.70 o 
  -7  -4  10       16.67       13.88      0.73 o 
  -6  -4  10      358.16      357.89      5.80 o 
  -5  -4  10      499.58      502.10      7.75 o 
  -4  -4  10      195.91      166.13      3.46 o 
  -3  -4  10       20.24       16.88      0.99 o 
  -2  -4  10       46.95       55.15      1.81 o 
  -1  -4  10        6.28        9.13      0.90 o 
   0  -4  10      115.51      103.52      2.66 o 
   1  -4  10      868.93      852.53     14.00 o 
   2  -4  10      321.98      318.17      5.44 o 
   3  -4  10      857.37      851.06     14.73 o 
   4  -4  10      272.66      262.94      7.34 o 
   5  -4  10       79.76       80.20      2.49 o 
   6  -4  10       10.36        8.60      1.28 o 
   7  -4  10      178.35      175.70      5.66 o 
   8  -4  10        2.83        3.46      1.27 o 
   9  -4  10        2.67        2.92      0.92 o 
  -9  -3  10        0.21       -0.05      1.08 o 
  -8  -3  10       39.65       40.24      1.24 o 
  -7  -3  10       35.99       42.42      1.31 o 
  -6  -3  10       18.57       20.09      0.81 o 
  -5  -3  10      288.58      286.66      4.50 o 
  -4  -3  10       57.33       61.78      1.61 o 
  -3  -3  10      197.08      180.21      3.52 o 
  -2  -3  10      124.31      140.00      2.67 o 
  -1  -3  10      204.24      190.40      3.90 o 
   0  -3  10        0.54        0.12      0.44 o 
   1  -3  10     1551.83     1500.15     25.97 o 
   2  -3  10       28.06       31.51      2.47 o 
   3  -3  10       36.67       37.92      1.57 o 
   4  -3  10     1726.98     1713.62     30.21 o 
   5  -3  10       76.77       79.17      2.34 o 
   6  -3  10      471.47      455.06      7.74 o 
   7  -3  10        6.76        6.84      1.44 o 
   8  -3  10       78.45       78.06      3.40 o 
   9  -3  10        9.43        9.79      0.95 o 
  10  -3  10      136.38      132.57      6.97 o 
  -9  -2  10       15.15       15.47      2.42 o 
  -8  -2  10       13.12       19.63      3.76 o 
  -7  -2  10       39.16       41.26      1.48 o 
  -6  -2  10       45.98       47.58      1.06 o 
  -5  -2  10      180.18      174.86      2.62 o 
  -4  -2  10      286.17      277.37      8.08 o 
  -3  -2  10      146.41      126.70      2.69 o 
  -2  -2  10      731.73      711.96     22.00 o 
  -1  -2  10      123.52      116.21      2.19 o 
   0  -2  10      735.74      715.09     11.40 o 
   1  -2  10      340.94      296.12      6.20 o 
   2  -2  10      636.70      634.86     10.16 o 
   3  -2  10      682.36      641.32     10.34 o 
   4  -2  10      804.76      732.27     12.04 o 
   5  -2  10       29.87       33.85      2.52 o 
   6  -2  10      355.86      372.21      9.23 o 
   7  -2  10      279.98      273.61      5.29 o 
   8  -2  10      116.63      115.45      2.96 o 
   9  -2  10      143.16      143.48      3.91 o 
  10  -2  10       76.15       79.40      3.94 o 
  -9  -1  10        0.25        0.18      2.20 o 
  -8  -1  10       38.64       34.89      3.00 o 
  -7  -1  10      478.52      469.25      7.29 o 
  -6  -1  10       24.16       27.07      0.75 o 
  -5  -1  10      186.01      184.49      2.82 o 
  -4  -1  10       13.42       13.58      0.85 o 
  -3  -1  10       30.98       30.03      0.82 o 
  -2  -1  10     2620.71     2746.96     61.29 o 
  -1  -1  10      638.99      626.80      7.71 o 
   0  -1  10       64.39       50.83      1.41 o 
   1  -1  10      368.85      399.51      8.22 o 
   2  -1  10     2522.64     2574.04     44.90 o 
   3  -1  10      236.60      222.61      8.10 o 
   4  -1  10      314.42      309.77      5.52 o 
   5  -1  10      120.67      106.89      2.35 o 
   6  -1  10     1035.18     1027.87     42.69 o 
   7  -1  10      560.19      539.71     26.62 o 
   8  -1  10      269.17      258.60      5.42 o 
   9  -1  10      154.82      153.72      8.78 o 
  10  -1  10      140.77      137.17      4.71 o 
  11  -1  10      652.93      655.00     19.79 o 
  -8   0  10        2.50        3.75      1.20 o 
  -7   0  10        6.75       10.01      1.73 o 
  -6   0  10      111.87      105.13      1.49 o 
  -5   0  10        0.24        0.44      0.35 o 
  -4   0  10        8.39        7.31      0.51 o 
  -3   0  10      379.56      366.27      4.76 o 
  -2   0  10       84.12       70.76      1.30 o 
  -1   0  10      828.61      790.25     10.27 o 
   0   0  10      216.54      211.03      2.88 o 
   1   0  10       15.06       13.68      0.85 o 
   2   0  10       88.35       88.93      1.75 o 
   3   0  10      417.15      403.61      6.29 o 
   4   0  10        0.72        2.33      0.48 o 
   5   0  10        1.09        1.73      0.50 o 
   6   0  10      124.23      130.04      2.39 o 
   7   0  10       72.85       74.33      2.25 o 
   8   0  10       77.19       77.42      1.80 o 
   9   0  10        2.48        2.63      1.04 o 
  10   0  10      282.80      279.82      5.39 o 
  11   0  10       27.95       29.14      1.55 o 
  -8   1  10       17.17       15.37      1.91 o 
  -7   1  10      153.21      159.41      8.15 o 
  -6   1  10       17.56       19.57      0.75 o 
  -5   1  10        3.51        4.66      0.35 o 
  -4   1  10        1.61        1.08      0.36 o 
  -3   1  10     1385.86     1368.70     17.94 o 
  -2   1  10      165.79      153.21      3.66 o 
  -1   1  10      172.68      181.93      2.63 o 
   0   1  10       31.99       21.55      0.59 o 
   1   1  10      104.29      113.37      1.60 o 
   2   1  10      182.80      152.74      3.43 o 
   3   1  10       70.19       68.04      2.29 o 
   4   1  10       40.65       41.12      1.25 o 
   5   1  10       66.57       64.06      2.12 o 
   6   1  10      280.81      247.34      4.31 o 
   7   1  10      319.91      286.47      4.60 o 
   8   1  10      102.57       90.21      2.48 o 
   9   1  10        0.62        1.38      0.57 o 
  10   1  10        0.04        0.12      0.60 o 
  11   1  10       30.75       26.81      1.62 o 
  12   1  10        0.81        0.59      0.76 o 
  -8   2  10        8.51        7.37      1.98 o 
  -7   2  10       96.62      107.40      3.80 o 
  -6   2  10      184.42      196.75     10.08 o 
  -5   2  10        6.13        6.94      0.47 o 
  -4   2  10       32.48       35.69      1.26 o 
  -3   2  10      259.77      246.17      5.38 o 
  -2   2  10      398.28      377.40      4.52 o 
  -1   2  10        9.33       14.19      2.77 o 
   0   2  10      130.60      119.29      2.04 o 
   1   2  10      335.35      331.82      7.27 o 
   2   2  10      109.20      100.81      2.20 o 
   3   2  10      551.55      508.33      7.71 o 
   4   2  10        5.66        8.01      0.63 o 
   5   2  10        0.01        0.87      0.90 o 
   6   2  10     3029.90     3115.28     67.57 o 
   7   2  10      202.46      206.79      3.92 o 
   8   2  10        7.65        7.64      0.82 o 
   9   2  10       41.90       37.23      2.23 o 
  10   2  10       22.84       23.56      2.23 o 
  11   2  10      251.79      243.10      7.06 o 
  12   2  10        0.49        2.04      1.39 o 
  -7   3  10       22.05       21.93      2.45 o 
  -6   3  10      360.32      360.78     15.30 o 
  -5   3  10      255.26      246.02      9.55 o 
  -4   3  10      136.81      141.99      2.10 o 
  -3   3  10       15.84       16.01      0.93 o 
  -2   3  10      759.78      767.29      8.57 o 
  -1   3  10      229.77      224.71      4.85 o 
   0   3  10      598.79      610.34     11.81 o 
   1   3  10       78.77       93.28      1.92 o 
   2   3  10       33.09       39.43      1.02 o 
   3   3  10      712.85      639.99      9.74 o 
   4   3  10      850.05      822.07     12.74 o 
   5   3  10      363.02      331.59      5.47 o 
   6   3  10      870.64      889.33     14.47 o 
   7   3  10       97.49       74.89      1.82 o 
   8   3  10      396.91      365.90      6.38 o 
   9   3  10       23.24       24.66      1.60 o 
  10   3  10      254.69      246.40      6.20 o 
  11   3  10       38.79       33.83      1.27 o 
  12   3  10       71.52       70.39      3.43 o 
  13   3  10        3.92        4.81      1.58 o 
  -7   4  10        6.20        5.64      3.01 o 
  -6   4  10       69.49       69.71      5.00 o 
  -5   4  10      148.45      155.72      4.10 o 
  -4   4  10        1.96        1.28      0.35 o 
  -3   4  10      237.05      209.50      2.37 o 
  -2   4  10       10.02        7.55      0.98 o 
  -1   4  10       14.74       15.90      0.69 o 
   0   4  10        4.00        4.55      0.55 o 
   1   4  10     1066.63     1129.41     27.97 o 
   2   4  10      489.54      541.53      6.46 o 
   3   4  10       73.97       64.05      1.53 o 
   4   4  10      897.26      949.54     55.26 o 
   5   4  10      179.42      173.44      3.22 o 
   6   4  10      476.65      500.59     16.60 o 
   7   4  10      217.03      185.84      4.70 o 
   8   4  10      335.70      326.39      7.58 o 
   9   4  10       23.03       19.25      1.53 o 
  10   4  10      271.58      265.03      6.57 o 
  11   4  10       24.60       23.22      1.04 o 
  12   4  10       43.00       35.50     20.16 o 
  13   4  10        0.06        1.31      0.79 o 
  -6   5  10        7.65        6.95      1.75 o 
  -5   5  10       82.38       84.72      3.59 o 
  -4   5  10       10.27        5.86      0.31 o 
  -3   5  10       23.69       17.25      0.57 o 
  -2   5  10      217.53      195.85      2.21 o 
  -1   5  10        8.12        8.38      0.44 o 
   0   5  10       26.38       24.47      0.92 o 
   1   5  10     1085.20     1161.78     34.08 o 
   2   5  10       26.41       13.31      0.74 o 
   3   5  10      763.69      766.21     11.58 o 
   4   5  10      142.04      119.40      2.04 o 
   5   5  10        3.85        6.02      1.77 o 
   6   5  10      999.92     1013.52     22.94 o 
   7   5  10      321.30      312.27      7.32 o 
   8   5  10      118.78      111.74      3.33 o 
   9   5  10        0.83        0.87      0.88 o 
  10   5  10      394.77      397.97     14.24 o 
  11   5  10      127.54      128.37      2.84 o 
  12   5  10       67.29       71.31      2.01 o 
  13   5  10        2.07        1.53      0.74 o 
  -6   6  10       79.91       87.18      5.94 o 
  -5   6  10       16.24       22.91      2.13 o 
  -4   6  10      108.71      109.13      3.82 o 
  -3   6  10       40.38       35.79      1.00 o 
  -2   6  10      408.14      411.79      5.14 o 
  -1   6  10      141.91      129.86      1.63 o 
   0   6  10      153.01      146.95      1.85 o 
   1   6  10        9.73        9.63      0.52 o 
   2   6  10     1698.58     1724.98     28.35 o 
   3   6  10      207.60      209.79      3.27 o 
   4   6  10       20.83       25.48      3.41 o 
   5   6  10      844.22      797.19     11.69 o 
   6   6  10      682.34      729.13     29.42 o 
   7   6  10      245.59      239.16      6.18 o 
   8   6  10      168.41      166.77      5.78 o 
   9   6  10       85.58       93.83      1.93 o 
  10   6  10      106.99       99.77      1.95 o 
  11   6  10      319.93      323.56      4.85 o 
  12   6  10       90.12       94.73      2.16 o 
  13   6  10       14.56       14.90      1.01 o 
  -5   7  10        7.50        8.89      1.73 o 
  -4   7  10        4.98        9.31      1.53 o 
  -3   7  10        4.50        5.69      0.44 o 
  -2   7  10        0.85        0.36      0.24 o 
  -1   7  10       42.99       39.01      1.60 o 
   0   7  10       71.31       67.90      1.63 o 
   1   7  10      171.94      164.73      2.58 o 
   2   7  10      458.74      436.32      5.84 o 
   3   7  10      824.20      822.44     14.41 o 
   4   7  10       73.45       76.59      1.34 o 
   5   7  10       33.04       29.63      0.92 o 
   6   7  10     2374.80     2547.17     46.14 o 
   7   7  10        1.88        1.46      0.75 o 
   8   7  10      264.97      259.58      6.03 o 
   9   7  10       19.43       21.05      1.12 o 
  10   7  10        0.98        0.65      0.36 o 
  11   7  10      405.17      419.60      6.01 o 
  12   7  10      195.02      192.89      4.28 o 
  13   7  10       17.65       20.24      2.24 o 
  -4   8  10       57.20       50.44      4.11 o 
  -3   8  10       81.97       91.83      4.53 o 
  -2   8  10        6.62        7.04      0.64 o 
  -1   8  10      153.95      159.40      2.21 o 
   0   8  10        1.29        2.05      0.44 o 
   1   8  10       47.59       43.97      1.03 o 
   2   8  10       34.70       31.20      0.96 o 
   3   8  10        1.14        1.15      0.57 o 
   4   8  10       29.53       27.99      1.79 o 
   5   8  10      250.14      240.18      8.27 o 
   6   8  10      403.54      374.73      6.65 o 
   7   8  10       61.68       61.30      1.97 o 
   8   8  10        5.25        3.92      1.16 o 
   9   8  10       32.24       34.02      1.56 o 
  10   8  10       14.27       13.82      1.21 o 
  11   8  10       90.56       94.38      3.01 o 
  12   8  10        6.88        5.27      3.91 o 
  13   8  10        1.05        1.01      0.84 o 
  -3   9  10       41.77       43.40      2.51 o 
  -2   9  10        9.14       11.87      0.61 o 
  -1   9  10      132.38      130.57      2.09 o 
   0   9  10       67.69       74.60      1.84 o 
   1   9  10       20.32       16.02      0.87 o 
   2   9  10       20.12       22.28      1.04 o 
   3   9  10       20.80       21.06      1.11 o 
   4   9  10        5.96        3.37      1.24 o 
   5   9  10        4.24        3.03      1.08 o 
   6   9  10      263.69      267.03      5.20 o 
   7   9  10      190.94      190.66      5.36 o 
   8   9  10      266.88      270.33      6.83 o 
   9   9  10        8.00        7.96      1.26 o 
  10   9  10       38.90       39.76      2.23 o 
  11   9  10        4.67        4.13      1.28 o 
  12   9  10       30.18       31.72      2.66 o 
  -2  10  10       42.84       44.03      2.33 o 
  -1  10  10       39.32       40.36      1.02 o 
   0  10  10      238.17      254.64      3.79 o 
   1  10  10      164.89      169.34      3.08 o 
   2  10  10        0.29        0.14      0.39 o 
   3  10  10       82.46       60.26     12.59 o 
   4  10  10       19.28       24.72      1.62 o 
   5  10  10      233.10      245.13      5.08 o 
   6  10  10      143.60      158.10      5.50 o 
   7  10  10      126.86      128.71      7.27 o 
   8  10  10      407.97      438.13      9.53 o 
   9  10  10       54.52       54.70      2.89 o 
  10  10  10       31.13       27.99      2.44 o 
  11  10  10        0.41       -0.50      1.11 o 
  12  10  10        2.04        1.48      1.62 o 
  -1  11  10       12.09       11.55      0.86 o 
   0  11  10      103.62      100.45      2.37 o 
   1  11  10      166.55      161.54      2.71 o 
   2  11  10        7.42        5.67      0.53 o 
   3  11  10       76.14       59.26     10.26 o 
   4  11  10       13.76       14.41      1.88 o 
   5  11  10       27.07       23.97      1.47 o 
   6  11  10       10.25       10.18      1.52 o 
   7  11  10       64.43       74.02      2.95 o 
   8  11  10       45.53       44.18      2.60 o 
   9  11  10       69.91       62.92      3.15 o 
  10  11  10       12.53       16.21      1.70 o 
  11  11  10       50.52       47.04      2.80 o 
  12  11  10        1.55       -0.52      2.39 o 
   1  12  10       86.57       87.88      1.90 o 
   2  12  10      104.38      103.79      4.75 o 
   3  12  10      144.07      152.04      4.07 o 
   4  12  10       52.96       57.67      3.30 o 
   5  12  10        1.55        1.82      1.19 o 
   6  12  10        7.81       13.63      1.49 o 
   7  12  10       35.12       40.04      2.46 o 
   8  12  10        0.37        1.31      1.67 o 
   9  12  10        1.12        0.35      0.95 o 
  10  12  10       22.40       18.21      2.87 o 
  11  12  10        4.78        5.35      1.70 o 
   3  13  10      163.08      169.98      7.15 o 
   4  13  10      120.60      116.97      3.64 o 
   5  13  10       35.12       35.98      2.12 o 
   6  13  10        0.19       -0.80      1.17 o 
   7  13  10       33.93       36.71      2.25 o 
   8  13  10        0.29        1.00      1.15 o 
   9  13  10       19.88       20.53      2.53 o 
  -4  -9  11        0.91        1.06      0.91 o 
  -3  -9  11      439.60      461.61      9.69 o 
  -2  -9  11       38.51       37.49      3.99 o 
  -1  -9  11       38.60       40.61      2.62 o 
   0  -9  11       47.14       56.45      3.00 o 
   1  -9  11       20.58       23.35      2.14 o 
   2  -9  11       23.97       25.30      2.08 o 
  -6  -8  11       41.53       37.59      1.47 o 
  -5  -8  11       26.78       19.90      1.20 o 
  -4  -8  11      162.82      166.57      3.27 o 
  -3  -8  11      369.24      361.27      7.47 o 
  -2  -8  11      143.14      130.14      4.24 o 
  -1  -8  11      212.97      218.65      5.45 o 
   0  -8  11      132.92      145.47      4.37 o 
   1  -8  11       72.55       75.32      3.64 o 
   2  -8  11        4.27        2.62      1.04 o 
   3  -8  11        5.95        8.37      1.20 o 
   4  -8  11        7.33        8.33      1.50 o 
  -7  -7  11        3.89        5.69      0.83 o 
  -6  -7  11       58.80       59.48      2.03 o 
  -5  -7  11        5.89        7.18      0.97 o 
  -4  -7  11       12.59       13.55      1.15 o 
  -3  -7  11       62.76       65.23      1.95 o 
  -2  -7  11      115.09      107.81      2.95 o 
  -1  -7  11       21.75       25.06      1.65 o 
   0  -7  11      465.74      459.45     14.01 o 
   1  -7  11      109.30      101.61      3.95 o 
   2  -7  11        6.49        5.08      1.32 o 
   3  -7  11      103.56      107.37      4.94 o 
   4  -7  11       38.16       35.10      2.62 o 
   5  -7  11      113.79      112.24      4.47 o 
  -7  -6  11        7.56       10.30      1.16 o 
  -6  -6  11      189.43      190.25      4.60 o 
  -5  -6  11       24.39       21.33      1.37 o 
  -4  -6  11      249.21      241.90      4.05 o 
  -3  -6  11      227.84      211.69      3.65 o 
  -2  -6  11       18.46       14.67      1.40 o 
  -1  -6  11      153.04      153.81      3.85 o 
   0  -6  11        6.47        7.52      1.10 o 
   1  -6  11       43.87       41.89      2.37 o 
   2  -6  11        2.67        2.76      0.96 o 
   3  -6  11      402.64      412.25     14.75 o 
   4  -6  11        0.56        0.66      0.85 o 
   5  -6  11       45.51       38.77      3.22 o 
   6  -6  11       60.71       64.43      2.96 o 
   7  -6  11       43.69       46.46      2.11 o 
  -8  -5  11       12.51       11.31      1.06 o 
  -7  -5  11      205.59      213.32      3.94 o 
  -6  -5  11       36.08       36.57      1.44 o 
  -5  -5  11      120.07      133.00      2.77 o 
  -4  -5  11      185.79      188.41      3.41 o 
  -3  -5  11      321.84      289.33      6.12 o 
  -2  -5  11       61.41       60.66      4.33 o 
  -1  -5  11      469.83      439.68      7.97 o 
   0  -5  11     1182.36     1161.69     20.59 o 
   1  -5  11        2.53        4.19      1.27 o 
   2  -5  11     1377.98     1392.19     25.17 o 
   3  -5  11      189.81      193.71      4.02 o 
   4  -5  11       96.55       94.86      2.57 o 
   5  -5  11      239.76      236.60      5.24 o 
   6  -5  11       77.21       66.82      2.31 o 
   7  -5  11        1.10        0.40      0.80 o 
   8  -5  11        1.21        0.89      0.72 o 
  -8  -4  11       52.82       54.93      1.86 o 
  -7  -4  11       39.53       36.52      1.53 o 
  -6  -4  11        0.00        0.26      0.47 o 
  -5  -4  11      283.62      286.67      4.41 o 
  -4  -4  11       50.52       56.96      1.50 o 
  -3  -4  11        8.93       11.25      0.98 o 
  -2  -4  11      109.97      107.61      1.91 o 
  -1  -4  11        0.15       -0.07      0.55 o 
   0  -4  11      243.67      240.64      9.42 o 
   1  -4  11      105.86       98.80      2.44 o 
   2  -4  11       55.63       54.13      1.83 o 
   3  -4  11       65.92       65.42      2.45 o 
   4  -4  11      540.19      550.84     19.43 o 
   5  -4  11        7.20        7.24      2.12 o 
   6  -4  11       19.42       21.65      1.93 o 
   7  -4  11       86.31       79.50      2.59 o 
   8  -4  11        0.01        0.00      0.70 o 
   9  -4  11       97.89       99.74      2.90 o 
  -8  -3  11       12.49       13.20      3.48 o 
  -7  -3  11       15.12       15.21      1.02 o 
  -6  -3  11        1.72        0.81      0.48 o 
  -5  -3  11       61.49       57.55      1.61 o 
  -4  -3  11      259.82      252.37      3.78 o 
  -3  -3  11       79.90       73.21      1.99 o 
  -2  -3  11      246.20      238.16      4.46 o 
  -1  -3  11        1.97        7.61      8.62 o 
   0  -3  11        0.07       -0.45      1.03 o 
   1  -3  11      182.58      167.13      3.69 o 
   2  -3  11     1264.78     1266.29     21.47 o 
   3  -3  11      584.26      562.64      9.98 o 
   4  -3  11      128.87      123.10      2.86 o 
   5  -3  11       89.78       86.25      2.20 o 
   6  -3  11       10.31       10.53      1.44 o 
   7  -3  11      357.12      353.58      6.97 o 
   8  -3  11        4.84        5.35      1.17 o 
   9  -3  11       12.59       12.20      2.15 o 
  -8  -2  11       11.53       11.82      3.58 o 
  -7  -2  11        4.35        3.32      0.48 o 
  -6  -2  11       10.57       11.22      0.79 o 
  -5  -2  11       27.82       31.39      0.99 o 
  -4  -2  11        4.21        4.06      0.59 o 
  -3  -2  11        4.29        6.41      0.65 o 
  -2  -2  11      421.24      407.30      7.36 o 
  -1  -2  11      693.41      734.17      9.89 o 
   0  -2  11        6.86        8.56      0.99 o 
   1  -2  11      239.60      245.53      6.59 o 
   2  -2  11      251.00      227.95      4.19 o 
   3  -2  11      311.54      281.98      5.34 o 
   4  -2  11      219.48      206.73      7.78 o 
   5  -2  11      376.95      363.74      6.33 o 
   6  -2  11       13.19       16.61      1.33 o 
   7  -2  11      526.11      511.35      9.30 o 
   8  -2  11      242.79      245.46      6.46 o 
   9  -2  11        3.33        2.80      0.94 o 
  10  -2  11        4.97        3.66      1.33 o 
  -8  -1  11       40.48       34.91      4.81 o 
  -7  -1  11        0.39        0.47      1.28 o 
  -6  -1  11        0.57        0.78      0.34 o 
  -5  -1  11      159.10      157.25      2.64 o 
  -4  -1  11      408.11      396.97      5.73 o 
  -3  -1  11       24.08       23.19      1.17 o 
  -2  -1  11      214.89      197.38      3.17 o 
  -1  -1  11     1469.90     1444.55     19.81 o 
   0  -1  11      865.47      806.55     14.20 o 
   1  -1  11      284.79      275.00      5.76 o 
   2  -1  11      107.17      106.42      2.17 o 
   3  -1  11        1.07        2.37      0.78 o 
   4  -1  11      633.23      667.98     11.15 o 
   5  -1  11       29.31       24.06      1.35 o 
   6  -1  11       17.76       18.73      1.28 o 
   7  -1  11       40.53       40.20      1.47 o 
   8  -1  11      632.93      646.47     30.95 o 
   9  -1  11       50.80       45.61      1.72 o 
  10  -1  11        0.99        0.86      1.01 o 
  11  -1  11      204.84      209.49      7.48 o 
  -8   0  11        0.84        1.83      1.72 o 
  -7   0  11       69.94       76.93      5.69 o 
  -6   0  11       36.22       30.76      0.88 o 
  -5   0  11        0.89        1.06      0.50 o 
  -4   0  11       47.10       52.02      1.26 o 
  -3   0  11      155.31      163.44      2.64 o 
  -2   0  11      223.06      211.20      6.01 o 
  -1   0  11      983.04      964.64     22.21 o 
   0   0  11      421.59      448.41     10.80 o 
   1   0  11       91.04       91.19      2.03 o 
   2   0  11      279.15      283.97      6.12 o 
   3   0  11      134.88      120.81      2.27 o 
   4   0  11       25.81       21.94      0.94 o 
   5   0  11      534.24      550.27      9.63 o 
   6   0  11      173.96      163.59      3.28 o 
   7   0  11        3.00        6.09      1.04 o 
   8   0  11       17.47       18.06      1.22 o 
   9   0  11       89.73       85.35      2.32 o 
  10   0  11       56.34       60.77      2.58 o 
  11   0  11       39.00       34.75      1.78 o 
  -8   1  11        9.32        9.55      1.60 o 
  -7   1  11        2.73        2.15      1.13 o 
  -6   1  11      293.04      274.18     23.67 o 
  -5   1  11        0.32        0.53      0.27 o 
  -4   1  11       81.83       77.83      1.45 o 
  -3   1  11       11.78       11.40      0.56 o 
  -2   1  11     1065.51     1060.37     18.92 o 
  -1   1  11      188.30      187.25      2.93 o 
   0   1  11       52.63       51.31      1.18 o 
   1   1  11       98.14       95.60      1.63 o 
   2   1  11      196.98      166.72      3.85 o 
   3   1  11     1436.79     1429.37     22.82 o 
   4   1  11       96.92       93.43      2.10 o 
   5   1  11       14.90       11.11      0.78 o 
   6   1  11      253.12      248.39      4.16 o 
   7   1  11      101.31      103.41      3.12 o 
   8   1  11       10.37       14.79      0.90 o 
   9   1  11       80.79       71.32      2.87 o 
  10   1  11        8.51        8.95      1.40 o 
  11   1  11       20.07       21.22      1.60 o 
  12   1  11       51.59       54.88      3.38 o 
  -7   2  11       19.72       16.27      1.64 o 
  -6   2  11      259.33      273.02     16.03 o 
  -5   2  11      244.08      240.65      6.56 o 
  -4   2  11       26.91       27.62      0.78 o 
  -3   2  11        0.99        1.61      0.50 o 
  -2   2  11       44.53       41.61      1.57 o 
  -1   2  11      219.40      206.71      2.75 o 
   0   2  11      805.84      765.49      9.61 o 
   1   2  11        0.14        2.05      1.28 o 
   2   2  11       82.05       88.12      2.29 o 
   3   2  11     1017.77      918.27     15.02 o 
   4   2  11      713.92      713.74     12.93 o 
   5   2  11       85.09       78.55      1.73 o 
   6   2  11      129.20      145.09      3.12 o 
   7   2  11     1884.29     1847.08     32.40 o 
   8   2  11       28.34       18.41      1.52 o 
   9   2  11       26.00       28.94      1.40 o 
  10   2  11      179.59      182.06      3.57 o 
  11   2  11       16.26       18.42      1.52 o 
  12   2  11      234.39      240.52      6.55 o 
  -7   3  11        1.92        0.82      2.22 o 
  -6   3  11        2.54        2.05      1.38 o 
  -5   3  11      313.94      315.83      6.95 o 
  -4   3  11       59.01       56.36      1.31 o 
  -3   3  11        0.08        0.10      0.31 o 
  -2   3  11       87.62       82.94      1.94 o 
  -1   3  11       88.98       81.55      1.59 o 
   0   3  11      618.88      610.32      7.55 o 
   1   3  11      450.54      468.46      5.72 o 
   2   3  11       62.72       57.47      0.98 o 
   3   3  11      705.82      746.89      9.90 o 
   4   3  11      979.39      901.44     14.45 o 
   5   3  11       59.08       46.37      1.56 o 
   6   3  11      278.53      325.61      5.68 o 
   7   3  11       91.38       98.55      2.26 o 
   8   3  11        0.43        0.69      0.68 o 
   9   3  11      145.29      119.93      2.56 o 
  10   3  11      107.62      100.96      3.20 o 
  11   3  11        1.97        2.29      1.51 o 
  12   3  11       54.13       60.00      2.54 o 
  -6   4  11       37.59       34.81      4.06 o 
  -5   4  11       79.65       84.05      5.18 o 
  -4   4  11        6.64        7.15      0.83 o 
  -3   4  11      207.76      188.92      2.76 o 
  -2   4  11      157.66      148.49      2.90 o 
  -1   4  11       43.33       39.65      1.10 o 
   0   4  11       61.35       62.49      1.05 o 
   1   4  11       11.01       14.63      2.41 o 
   2   4  11      711.40      712.30      9.68 o 
   3   4  11        5.36        4.94      0.39 o 
   4   4  11      252.24      228.35      4.32 o 
   5   4  11        1.35        7.98      1.76 o 
   6   4  11      319.76      334.13      6.42 o 
   7   4  11      502.51      514.44      8.55 o 
   8   4  11      256.30      252.29      6.33 o 
   9   4  11       35.37       40.86      1.95 o 
  10   4  11       91.79       95.71      4.38 o 
  11   4  11        0.44        1.01      1.41 o 
  12   4  11       34.10       29.18      2.73 o 
  13   4  11       53.86       56.63      1.86 o 
  -6   5  11       36.88       38.13      2.92 o 
  -5   5  11        0.16        0.67      1.12 o 
  -4   5  11       43.47       37.72      1.85 o 
  -3   5  11       29.66       26.11      0.92 o 
  -2   5  11       86.82       86.81      1.61 o 
  -1   5  11      144.98      145.73      2.18 o 
   0   5  11      302.46      269.95      7.37 o 
   1   5  11       86.27       89.88      4.26 o 
   2   5  11      309.00      307.64      5.13 o 
   3   5  11      384.35      389.22      5.64 o 
   4   5  11     1034.73     1016.36     15.23 o 
   5   5  11       28.65       27.67      1.66 o 
   6   5  11      118.29      125.63      4.66 o 
   7   5  11        6.18        7.00      1.28 o 
   8   5  11       33.79       36.70      3.03 o 
   9   5  11        8.13        5.36      1.23 o 
  10   5  11       11.36        9.34      2.47 o 
  11   5  11      108.08      118.16      2.74 o 
  12   5  11      145.15      145.12      3.24 o 
  13   5  11       43.23       42.95      1.61 o 
  -5   6  11        1.11        1.58      2.07 o 
  -4   6  11        7.91        5.43      2.12 o 
  -3   6  11       66.21       64.62      1.12 o 
  -2   6  11        1.50        1.92      0.45 o 
  -1   6  11      721.20      686.33      8.32 o 
   0   6  11      135.28      122.84      1.62 o 
   1   6  11      238.54      246.49      3.96 o 
   2   6  11      183.05      168.33      5.22 o 
   3   6  11      255.00      233.14      3.76 o 
   4   6  11      767.76      724.56     10.89 o 
   5   6  11      569.24      555.42      8.10 o 
   6   6  11      104.16      108.22      4.07 o 
   7   6  11      191.88      203.98      5.57 o 
   8   6  11       12.11       13.09      2.39 o 
   9   6  11      443.24      428.92     10.75 o 
  10   6  11      145.93      140.56      2.92 o 
  11   6  11      334.79      332.11      5.03 o 
  12   6  11       42.35       43.45      1.28 o 
  13   6  11      143.68      149.01      2.87 o 
  -5   7  11        2.58        5.69      1.63 o 
  -4   7  11        0.25        0.94      1.06 o 
  -3   7  11        1.75        1.28      0.96 o 
  -2   7  11        4.74        5.97      0.40 o 
  -1   7  11      230.86      227.16      3.24 o 
   0   7  11       89.64       90.68      1.62 o 
   1   7  11       20.07       19.30      0.64 o 
   2   7  11      212.57      204.29      3.51 o 
   3   7  11       28.59       25.92      0.88 o 
   4   7  11      667.90      640.88     16.41 o 
   5   7  11        2.01        3.23      0.43 o 
   6   7  11      272.10      273.40      4.01 o 
   7   7  11      138.47      124.95      1.94 o 
   8   7  11      256.30      247.15      2.65 o 
   9   7  11       17.43       15.30      0.59 o 
  10   7  11       33.51       32.98      1.06 o 
  11   7  11       10.89       10.56      0.58 o 
  12   7  11      107.04      101.12      2.89 o 
  13   7  11       11.27       11.38      1.24 o 
  -4   8  11       48.57       50.02      4.19 o 
  -3   8  11       48.98       52.27      2.60 o 
  -2   8  11       37.82       37.57      0.88 o 
  -1   8  11       30.35       29.01      0.81 o 
   0   8  11        2.36        2.47      0.53 o 
   1   8  11       57.09       59.66      1.20 o 
   2   8  11      209.42      211.40      5.66 o 
   3   8  11       52.07       48.32      2.34 o 
   4   8  11      291.41      306.67      6.22 o 
   5   8  11      270.93      254.57      6.53 o 
   6   8  11       18.24       22.17      2.30 o 
   7   8  11        0.02        0.03      0.55 o 
   8   8  11      292.13      280.15      5.41 o 
   9   8  11        0.05        0.64      0.84 o 
  10   8  11      114.11      115.24      3.00 o 
  11   8  11        1.97        1.22      1.37 o 
  12   8  11       12.05       16.34      1.68 o 
  13   8  11       23.14       24.02      1.91 o 
  -3   9  11        2.94        2.30      2.03 o 
  -2   9  11       27.23       26.18      2.68 o 
  -1   9  11       17.10       19.56      0.69 o 
   0   9  11        2.20        2.24      0.49 o 
   1   9  11       77.54       73.59      1.36 o 
   2   9  11       89.51       86.95      1.58 o 
   3   9  11      219.98      218.67      7.96 o 
   4   9  11       17.45       19.44      1.45 o 
   5   9  11        3.14        2.93      0.94 o 
   6   9  11      188.99      185.12      4.52 o 
   7   9  11      158.33      155.69      4.08 o 
   8   9  11      123.38      120.98      3.64 o 
   9   9  11       84.45       88.62      4.87 o 
  10   9  11       14.88       13.04      1.57 o 
  11   9  11        0.16        1.14      1.09 o 
  12   9  11        1.30        0.35      0.94 o 
  -2  10  11       21.94       26.63      2.88 o 
  -1  10  11       43.61       42.36      1.11 o 
   0  10  11       91.05       86.68      2.27 o 
   1  10  11       11.79       11.78      0.76 o 
   2  10  11       72.20       66.34      2.76 o 
   3  10  11       75.57       75.85      3.52 o 
   4  10  11       35.74       37.08      1.88 o 
   5  10  11      550.72      564.02     10.44 o 
   6  10  11      136.34      140.25      7.59 o 
   7  10  11      163.84      162.27      7.58 o 
   8  10  11      260.11      265.96      6.40 o 
   9  10  11      182.80      199.94      5.42 o 
  10  10  11       36.39       36.13      2.16 o 
  11  10  11      105.94      107.68      3.78 o 
  12  10  11        0.18       -0.01      0.67 o 
   0  11  11        3.44        3.82      0.57 o 
   1  11  11       10.15       11.03      0.81 o 
   2  11  11        4.51        3.98      0.60 o 
   3  11  11        5.50        3.09      1.03 o 
   4  11  11       81.54       77.64      2.70 o 
   5  11  11       60.71       61.39      2.51 o 
   6  11  11       33.60       39.07      2.85 o 
   7  11  11        6.66        7.59      1.30 o 
   8  11  11       16.14       16.50      1.61 o 
   9  11  11      119.23      134.96      4.38 o 
  10  11  11       85.71      102.65      3.33 o 
  11  11  11       40.49       41.44      3.39 o 
   1  12  11        8.45        8.22      0.83 o 
   2  12  11       17.21       21.36      1.97 o 
   3  12  11       18.75       20.83      1.69 o 
   4  12  11      264.96      278.37      9.68 o 
   5  12  11       71.97       69.68      2.51 o 
   6  12  11        0.24        0.26      0.80 o 
   7  12  11        0.31       -0.55      0.91 o 
   8  12  11       14.29       15.26      2.45 o 
   9  12  11       29.10       33.41      2.49 o 
  10  12  11       13.42       12.34      2.71 o 
   4  13  11      163.11      184.50      5.33 o 
   5  13  11       10.48       11.85      2.92 o 
   6  13  11        7.21       10.01      2.08 o 
   7  13  11        4.99        4.57      1.56 o 
   8  13  11       15.40       19.01      1.92 o 
   9  13  11        6.33        7.89      2.11 o 
  -2  -9  12       11.92        7.13      1.84 o 
  -1  -9  12       32.98       39.54      2.67 o 
  -5  -8  12       82.63       92.04      2.39 o 
  -4  -8  12      201.78      232.40      5.89 o 
  -3  -8  12      203.58      208.51      4.43 o 
  -2  -8  12      229.48      248.14      6.32 o 
  -1  -8  12       48.41       50.14      2.24 o 
   0  -8  12       26.69       28.93      2.28 o 
   1  -8  12       32.23       31.64      1.93 o 
   2  -8  12       54.03       53.09      2.31 o 
   3  -8  12      105.08      105.42      3.17 o 
  -6  -7  12       60.08       73.94      2.15 o 
  -5  -7  12       29.41       33.68      1.54 o 
  -4  -7  12       30.50       31.36      1.76 o 
  -3  -7  12       30.72       35.77      2.26 o 
  -2  -7  12       27.11       31.57      1.83 o 
  -1  -7  12        0.13        1.07      0.89 o 
   0  -7  12        0.07        0.99      1.03 o 
   1  -7  12      187.10      196.19      5.03 o 
   2  -7  12        0.05       -0.16      0.82 o 
   3  -7  12       31.69       26.57      1.95 o 
   4  -7  12       15.10       12.67      1.57 o 
   5  -7  12       81.87       93.22      4.84 o 
  -6  -6  12       29.36       30.96      1.98 o 
  -5  -6  12      234.16      234.07      4.47 o 
  -4  -6  12       12.31       16.04      1.13 o 
  -3  -6  12       48.80       52.25      1.72 o 
  -2  -6  12        5.80        3.49      1.14 o 
  -1  -6  12        1.09        2.93      1.16 o 
   0  -6  12      516.26      542.36      9.89 o 
   1  -6  12       13.38       12.08      1.64 o 
   2  -6  12       50.28       51.34      2.50 o 
   3  -6  12      625.45      600.41     11.70 o 
   4  -6  12      236.63      233.50      5.56 o 
   5  -6  12       72.60       71.65      3.57 o 
   6  -6  12        0.29        0.77      0.95 o 
  -7  -5  12       74.35       82.80      2.19 o 
  -6  -5  12       20.54       23.39      1.39 o 
  -5  -5  12       50.91       56.30      2.02 o 
  -4  -5  12        7.10        5.43      0.72 o 
  -3  -5  12      251.12      243.82      4.05 o 
  -2  -5  12       79.36       81.10      2.04 o 
  -1  -5  12      249.80      250.17      5.15 o 
   0  -5  12      491.27      479.81      9.57 o 
   1  -5  12      967.76      980.57     17.37 o 
   2  -5  12      762.68      751.15     14.10 o 
   3  -5  12       47.57       46.46      1.92 o 
   4  -5  12       24.70       30.72      1.65 o 
   5  -5  12       22.55       23.29      1.51 o 
   6  -5  12      116.56      121.51      6.80 o 
   7  -5  12       12.56       11.26      1.84 o 
  -7  -4  12       90.12       94.73      3.33 o 
  -6  -4  12       23.89       23.81      1.15 o 
  -5  -4  12       10.30       14.45      0.83 o 
  -4  -4  12       68.38       71.20      1.59 o 
  -3  -4  12      135.07      119.74      2.30 o 
  -2  -4  12      118.63      109.69      5.82 o 
  -1  -4  12      116.14      118.77      3.60 o 
   0  -4  12      412.26      397.76      7.32 o 
   1  -4  12      271.11      277.65      6.31 o 
   2  -4  12       19.33       18.53      1.37 o 
   3  -4  12      456.88      480.32      9.96 o 
   4  -4  12      270.73      284.37     11.16 o 
   5  -4  12       75.42       75.60      4.19 o 
   6  -4  12       18.60       18.88      1.55 o 
   7  -4  12       35.38       33.74      1.87 o 
   8  -4  12        0.30        0.57      0.86 o 
  -7  -3  12      138.98      144.31      2.94 o 
  -6  -3  12        0.09       -0.12      0.52 o 
  -5  -3  12      223.71      231.81      5.86 o 
  -4  -3  12      127.58      125.24      2.42 o 
  -3  -3  12      102.88      101.01      2.03 o 
  -2  -3  12      168.41      153.45      2.60 o 
  -1  -3  12      461.01      435.45      7.69 o 
   0  -3  12       18.37       13.17      1.59 o 
   1  -3  12       26.90       23.03      1.54 o 
   2  -3  12      189.43      198.50      4.53 o 
   3  -3  12      243.01      233.67      5.46 o 
   4  -3  12      272.96      255.04      5.95 o 
   5  -3  12       28.06       28.25      1.81 o 
   6  -3  12       13.46       15.85      1.86 o 
   7  -3  12      138.99      126.47      3.78 o 
   8  -3  12      312.27      327.68     19.10 o 
   9  -3  12        1.23        1.77      0.98 o 
  -7  -2  12       32.95       31.60      1.17 o 
  -6  -2  12       14.42       16.71      0.76 o 
  -5  -2  12      112.51      104.86      1.98 o 
  -4  -2  12      822.85      812.50     11.11 o 
  -3  -2  12        1.51        2.80      0.63 o 
  -2  -2  12        3.40        4.87      0.88 o 
  -1  -2  12     1377.85     1363.20     22.06 o 
   0  -2  12      507.82      524.09     16.07 o 
   1  -2  12     1270.43     1261.68     21.22 o 
   2  -2  12       88.34       86.94      2.38 o 
   3  -2  12      478.18      443.56     13.59 o 
   4  -2  12      234.66      238.64      5.34 o 
   5  -2  12      492.88      489.13      8.99 o 
   6  -2  12      102.28      106.71      3.45 o 
   7  -2  12      109.05      112.45      3.20 o 
   8  -2  12      449.83      460.08     11.26 o 
   9  -2  12      134.81      134.38      3.57 o 
  10  -2  12       16.20       20.41      1.96 o 
  -7  -1  12       90.40       97.80      4.64 o 
  -6  -1  12        2.24        3.42      0.47 o 
  -5  -1  12       88.15       90.24      2.34 o 
  -4  -1  12      568.05      577.40      8.36 o 
  -3  -1  12        3.88        5.46      0.62 o 
  -2  -1  12       38.76       44.59      1.38 o 
  -1  -1  12      134.19      132.27      3.81 o 
   0  -1  12      424.23      420.71      5.75 o 
   1  -1  12      317.72      324.64     10.01 o 
   2  -1  12      171.13      176.91      7.44 o 
   3  -1  12     1582.68     1619.66     27.81 o 
   4  -1  12      171.67      168.53      3.63 o 
   5  -1  12      729.73      731.68     12.66 o 
   6  -1  12       17.86       17.40      1.37 o 
   7  -1  12       35.80       38.70      1.75 o 
   8  -1  12      485.89      489.79     13.49 o 
   9  -1  12      552.38      562.85     20.26 o 
  10  -1  12       15.64       16.61      1.25 o 
  -7   0  12       15.94       15.38      2.47 o 
  -6   0  12       57.23       58.51      1.34 o 
  -5   0  12        2.85        2.93      0.98 o 
  -4   0  12        0.04        0.32      0.47 o 
  -3   0  12       73.88       68.44      1.50 o 
  -2   0  12      246.91      255.37      3.72 o 
  -1   0  12        9.10       13.64      2.36 o 
   0   0  12       37.56       34.61      1.24 o 
   1   0  12      607.54      609.70     10.04 o 
   2   0  12        1.01        1.22      0.72 o 
   3   0  12       94.05       81.23      2.22 o 
   4   0  12       67.83       64.02      1.93 o 
   5   0  12       54.77       56.00      1.57 o 
   6   0  12      137.74      130.90      2.70 o 
   7   0  12        0.01        0.27      0.54 o 
   8   0  12        0.03        1.30      1.11 o 
   9   0  12      264.69      250.47      4.79 o 
  10   0  12        3.23        3.77      0.88 o 
  11   0  12       74.84       76.90      6.05 o 
  -7   1  12       29.32       29.40      4.43 o 
  -6   1  12      173.62      175.67      6.64 o 
  -5   1  12       93.86       98.50      1.77 o 
  -4   1  12       25.79       24.15      1.14 o 
  -3   1  12      194.30      197.66      4.58 o 
  -2   1  12     1670.48     1653.11     23.14 o 
  -1   1  12      279.59      264.48      3.82 o 
   0   1  12       69.39       60.06      1.57 o 
   1   1  12       11.92       18.26      1.64 o 
   2   1  12      670.67      643.11     12.23 o 
   3   1  12     1600.46     1719.23     47.19 o 
   4   1  12      331.67      331.50     10.41 o 
   5   1  12      244.20      223.88      3.85 o 
   6   1  12       60.29       51.76      1.70 o 
   7   1  12        8.27        6.38      0.92 o 
   8   1  12       20.85       21.90      1.39 o 
   9   1  12        5.53        7.80      0.91 o 
  10   1  12        4.68        5.16      1.07 o 
  11   1  12        0.48        1.73      1.25 o 
  -7   2  12       17.04       19.56      2.76 o 
  -6   2  12        1.37        2.65      1.41 o 
  -5   2  12      292.95      278.13      6.65 o 
  -4   2  12       66.39       61.02      1.28 o 
  -3   2  12       26.39       24.45      0.88 o 
  -2   2  12        2.98        3.30      0.52 o 
  -1   2  12       60.78       60.52      1.25 o 
   0   2  12      160.75      142.72      2.51 o 
   1   2  12      187.21      196.50      2.60 o 
   2   2  12       10.62        9.24      0.70 o 
   3   2  12       83.33       68.46      2.31 o 
   4   2  12     1516.87     1541.31     25.64 o 
   5   2  12      113.38      109.43      2.52 o 
   6   2  12      130.49      124.62      2.92 o 
   7   2  12       49.43       58.80      3.16 o 
   8   2  12        0.10        1.00      1.12 o 
   9   2  12      330.49      305.05      5.50 o 
  10   2  12       38.94       40.12      2.21 o 
  11   2  12       18.93       20.09      2.58 o 
  12   2  12      182.15      173.93      6.50 o 
  -6   3  12       89.19       96.79      4.13 o 
  -5   3  12        0.04       -0.47      1.05 o 
  -4   3  12       70.08       75.78      1.54 o 
  -3   3  12        9.75       10.64      1.43 o 
  -2   3  12      782.51      752.68     11.70 o 
  -1   3  12      118.73      116.23      1.98 o 
   0   3  12       54.96       48.55      1.40 o 
   1   3  12      929.74      896.82     11.58 o 
   2   3  12      166.72      141.65      2.39 o 
   3   3  12      238.34      220.49      4.24 o 
   4   3  12      564.04      559.87      8.87 o 
   5   3  12      121.91      111.32      3.18 o 
   6   3  12        7.64       10.67      0.90 o 
   7   3  12       29.94       21.53      1.16 o 
   8   3  12        0.54        0.53      0.68 o 
   9   3  12      124.70      128.50      3.14 o 
  10   3  12        0.01        0.77      1.42 o 
  11   3  12       21.97       24.10      1.73 o 
  12   3  12        9.07        8.17      1.36 o 
  -6   4  12       40.01       41.73      2.87 o 
  -5   4  12       47.05       45.40      2.12 o 
  -4   4  12        4.82        6.22      0.48 o 
  -3   4  12        0.53        0.62      0.50 o 
  -2   4  12       57.40       56.60      2.07 o 
  -1   4  12      318.80      313.13      5.19 o 
   0   4  12      129.40      128.54      2.25 o 
   1   4  12      295.23      287.02      3.77 o 
   2   4  12        0.00        0.25      0.33 o 
   3   4  12       29.81       29.98      0.96 o 
   4   4  12      202.41      206.33      3.73 o 
   5   4  12        8.70        6.54      0.90 o 
   6   4  12       83.90       79.74      1.94 o 
   7   4  12      878.80      821.30     14.32 o 
   8   4  12       25.02       25.34      1.76 o 
   9   4  12        8.09        6.08      1.17 o 
  10   4  12       86.13       88.77      4.36 o 
  11   4  12        7.27        9.54      1.40 o 
  12   4  12        0.28        1.37      1.01 o 
  -5   5  12       26.11       23.46      2.32 o 
  -4   5  12        0.02       -0.15      1.25 o 
  -3   5  12      101.99       98.79      1.54 o 
  -2   5  12      101.24       97.21      2.03 o 
  -1   5  12      253.55      257.89      4.86 o 
   0   5  12      426.36      422.82      8.16 o 
   1   5  12      209.82      176.56      3.20 o 
   2   5  12       59.24       57.86      1.56 o 
   3   5  12       71.89       60.62      1.43 o 
   4   5  12        7.67        6.60      0.64 o 
   5   5  12       56.65       60.74      1.18 o 
   6   5  12        1.08        0.98      0.85 o 
   7   5  12      543.06      503.09     12.03 o 
   8   5  12      381.66      370.41     10.91 o 
   9   5  12      675.86      702.07     17.20 o 
  10   5  12      298.05      309.11      9.80 o 
  11   5  12        3.64        3.45      0.80 o 
  12   5  12      187.81      184.59      5.58 o 
  -5   6  12       41.96       42.83      4.32 o 
  -4   6  12      104.72      115.56      4.23 o 
  -3   6  12       20.47       22.98      0.72 o 
  -2   6  12      158.79      152.10      2.08 o 
  -1   6  12       49.75       50.46      0.95 o 
   0   6  12      354.01      350.73      5.61 o 
   1   6  12      264.75      262.49      4.84 o 
   2   6  12       41.97       35.85      1.21 o 
   3   6  12     1041.36     1088.78     20.57 o 
   4   6  12      224.15      227.28      3.96 o 
   5   6  12        1.05        1.97      0.33 o 
   6   6  12      781.29      791.68     12.13 o 
   7   6  12       24.10       24.86      3.12 o 
   8   6  12      344.94      313.59      8.24 o 
   9   6  12      273.45      286.11      7.77 o 
  10   6  12      254.78      259.73      7.39 o 
  11   6  12        5.38        6.23      0.75 o 
  12   6  12      149.87      165.67      3.30 o 
  -4   7  12       26.30       30.45      2.24 o 
  -3   7  12       10.54       10.22      2.24 o 
  -2   7  12        9.85       11.45      0.50 o 
  -1   7  12        1.19        1.70      0.43 o 
   0   7  12      103.36      100.14      1.97 o 
   1   7  12      153.15      151.02      2.33 o 
   2   7  12      323.03      322.79      4.43 o 
   3   7  12      145.03      139.59      2.62 o 
   4   7  12      353.42      360.49      5.64 o 
   5   7  12       25.70       23.16      0.82 o 
   6   7  12        1.43        2.35      0.39 o 
   7   7  12      192.87      195.52      2.94 o 
   8   7  12      331.05      334.88      5.76 o 
   9   7  12      219.99      232.71      3.53 o 
  10   7  12       36.17       42.40      1.09 o 
  11   7  12       80.49       87.14      3.06 o 
  12   7  12        1.29        1.23      1.12 o 
  -3   8  12        5.53        4.54      1.28 o 
  -2   8  12       14.19       14.09      0.98 o 
  -1   8  12       22.44       23.32      0.78 o 
   0   8  12        5.70        4.88      0.72 o 
   1   8  12       40.97       29.93     11.22 o 
   2   8  12       70.63       69.63      1.77 o 
   3   8  12      474.26      444.37     11.18 o 
   4   8  12       69.34       64.24      1.27 o 
   5   8  12      396.31      414.25      8.60 o 
   6   8  12       13.17       12.90      1.58 o 
   7   8  12       82.29       78.54      3.87 o 
   8   8  12        5.80        5.44      2.01 o 
   9   8  12       11.14       11.63      1.50 o 
  10   8  12        6.81        9.35      1.19 o 
  11   8  12       13.48       12.51      1.59 o 
  12   8  12       56.80       57.88      3.32 o 
  -2   9  12        0.15        0.78      0.91 o 
  -1   9  12       15.11       15.66      0.67 o 
   0   9  12       21.87       20.52      0.90 o 
   1   9  12       19.15       17.35      0.71 o 
   2   9  12      506.72      533.38     14.61 o 
   3   9  12        2.97        3.26      1.03 o 
   4   9  12      427.16      441.78      8.49 o 
   5   9  12      465.16      470.26      9.80 o 
   6   9  12      253.76      256.05      5.98 o 
   7   9  12      123.79      124.88      3.81 o 
   8   9  12       61.87       56.57      2.16 o 
   9   9  12        1.10        1.71      0.93 o 
  10   9  12       22.89       16.81      1.72 o 
  11   9  12        1.43        4.73      1.42 o 
  12   9  12        0.05        1.31      1.00 o 
  -1  10  12       13.29       13.72      0.87 o 
   0  10  12        0.24        0.22      0.37 o 
   1  10  12       10.56       11.37      0.68 o 
   2  10  12       75.34       78.11      2.16 o 
   3  10  12       17.64       18.46      1.25 o 
   4  10  12       27.89       32.94      1.57 o 
   5  10  12       51.28       53.51      3.08 o 
   6  10  12       87.31       89.48      3.37 o 
   7  10  12      105.50       89.94      3.54 o 
   8  10  12       10.99       10.52      1.47 o 
   9  10  12        0.00       -0.27      0.84 o 
  10  10  12        8.17        6.51      1.28 o 
  11  10  12        4.29        3.58      1.93 o 
  12  10  12        1.26        1.71      1.10 o 
   0  11  12       95.64       99.37      2.10 o 
   1  11  12        4.49        2.86      0.59 o 
   2  11  12        6.04        2.62      1.06 o 
   3  11  12      149.27      146.33      3.82 o 
   4  11  12       26.76       31.23      1.67 o 
   5  11  12        1.50        1.18      0.86 o 
   6  11  12       27.07       27.71      2.15 o 
   7  11  12       83.68       79.27      3.16 o 
   8  11  12       30.06       37.69      3.03 o 
   9  11  12        4.47        5.23      2.14 o 
  10  11  12       14.94       14.42      1.97 o 
  11  11  12        2.44        1.52      1.39 o 
   2  12  12       13.14       13.27      1.20 o 
   3  12  12       29.50       34.12      2.00 o 
   4  12  12        2.67        5.15      1.18 o 
   5  12  12       17.10       17.29      2.26 o 
   6  12  12        0.11        0.24      1.27 o 
   7  12  12        4.00        3.89      1.44 o 
   8  12  12        0.57        0.78      1.18 o 
   9  12  12        4.67        4.71      1.40 o 
  10  12  12        2.89        4.10      1.46 o 
   5  13  12       41.47       47.63      2.30 o 
   6  13  12       19.64       18.07      1.71 o 
   7  13  12        5.33        4.06      1.28 o 
   8  13  12        3.05        4.36      1.66 o 
  -3  -8  13      382.61      437.39     13.19 o 
  -2  -8  13        0.92        2.27      1.55 o 
  -1  -8  13       36.71       42.99      2.26 o 
   0  -8  13       16.34       14.07      2.50 o 
   1  -8  13        6.11        6.62      1.36 o 
  -4  -7  13        0.84        1.55      0.96 o 
  -3  -7  13        4.26        5.58      1.29 o 
  -2  -7  13      132.51      132.76      3.65 o 
  -1  -7  13        0.89        1.45      0.97 o 
   0  -7  13      163.34      163.73      5.31 o 
   1  -7  13       46.32       48.51      2.57 o 
   2  -7  13       46.70       41.33      2.40 o 
   3  -7  13       12.26       11.38      1.66 o 
   4  -7  13       62.43       70.07      2.59 o 
  -5  -6  13        0.08        0.20      0.62 o 
  -4  -6  13       38.47       35.83      1.51 o 
  -3  -6  13      615.75      643.27     10.46 o 
  -2  -6  13        0.68        0.75      0.70 o 
  -1  -6  13        9.38        6.73      1.42 o 
   0  -6  13      218.38      218.92      4.81 o 
   1  -6  13      166.91      182.97      5.70 o 
   2  -6  13       26.30       25.60      1.74 o 
   3  -6  13        7.34        6.43      1.22 o 
   4  -6  13      229.05      238.26      9.45 o 
   5  -6  13       33.69       36.90      2.63 o 
  -6  -5  13       22.29       16.73      1.15 o 
  -5  -5  13       14.91       17.65      1.13 o 
  -4  -5  13        5.79        9.70      0.87 o 
  -3  -5  13      179.22      177.06      3.35 o 
  -2  -5  13      329.83      326.01      5.37 o 
  -1  -5  13       62.92       57.21      2.28 o 
   0  -5  13       20.69       22.91      2.34 o 
   1  -5  13      597.33      618.79     11.26 o 
   2  -5  13       63.27       56.74      2.64 o 
   3  -5  13      127.45      132.02      3.93 o 
   4  -5  13        3.11        2.28      1.25 o 
   5  -5  13       65.49       56.82      2.65 o 
   6  -5  13       77.57       82.80      4.77 o 
   7  -5  13        3.25        5.02      1.30 o 
  -6  -4  13       13.29       13.55      0.89 o 
  -5  -4  13       85.51       87.36      2.09 o 
  -4  -4  13        6.42        6.76      0.75 o 
  -3  -4  13        2.38        3.06      0.75 o 
  -2  -4  13      183.14      199.12      4.61 o 
  -1  -4  13        2.01        3.01      0.85 o 
   0  -4  13       60.26       55.65      1.86 o 
   1  -4  13      192.85      190.99      4.46 o 
   2  -4  13      371.99      372.24      7.64 o 
   3  -4  13      102.14      105.63      3.27 o 
   4  -4  13       99.69       99.19      2.76 o 
   5  -4  13        0.35       -0.08      0.75 o 
   6  -4  13        1.86        1.98      1.06 o 
   7  -4  13       74.28       72.16      3.33 o 
   8  -4  13        1.22        1.88      0.91 o 
  -7  -3  13        0.66        0.12      0.38 o 
  -6  -3  13      119.82      124.72      2.45 o 
  -5  -3  13       28.06       25.59      0.99 o 
  -4  -3  13      298.24      305.69      4.91 o 
  -3  -3  13        1.10        1.25      0.63 o 
  -2  -3  13        2.53        2.41      0.60 o 
  -1  -3  13       71.69       72.71      1.62 o 
   0  -3  13      198.33      212.23      5.26 o 
   1  -3  13      198.44      189.43      3.85 o 
   2  -3  13      330.04      323.46      7.18 o 
   3  -3  13       76.48       71.76      2.30 o 
   4  -3  13      522.73      526.13     10.78 o 
   5  -3  13      188.58      191.32      4.66 o 
   6  -3  13        0.66        1.03      0.95 o 
   7  -3  13        8.70        9.01      1.22 o 
   8  -3  13      336.94      347.91     16.03 o 
  -7  -2  13       37.43       33.51      3.17 o 
  -6  -2  13        0.41        0.21      0.43 o 
  -5  -2  13        4.75        7.11      0.92 o 
  -4  -2  13      607.96      632.44      9.19 o 
  -3  -2  13      296.79      311.74      6.37 o 
  -2  -2  13        2.17        2.08      0.75 o 
  -1  -2  13       75.90       77.88      2.07 o 
   0  -2  13      267.69      268.18      5.39 o 
   1  -2  13       21.71       23.21      2.62 o 
   2  -2  13       54.31       53.53      2.66 o 
   3  -2  13       48.78       48.95      1.72 o 
   4  -2  13       62.89       57.78      2.00 o 
   5  -2  13      774.76      765.40     14.14 o 
   6  -2  13      252.91      245.42      5.49 o 
   7  -2  13        8.54        9.12      1.16 o 
   8  -2  13      136.01      127.40      4.88 o 
   9  -2  13       92.32      100.56      4.82 o 
  -7  -1  13       72.66       83.23      4.48 o 
  -6  -1  13        9.92       11.92      0.61 o 
  -5  -1  13        1.80        2.65      0.55 o 
  -4  -1  13       35.71       39.10      1.79 o 
  -3  -1  13      684.61      697.42     10.59 o 
  -2  -1  13        2.58        2.32      0.66 o 
  -1  -1  13       33.73       30.12      1.20 o 
   0  -1  13      213.44      197.02      3.45 o 
   1  -1  13       66.42       64.44      2.56 o 
   2  -1  13     1051.68     1053.26     17.74 o 
   3  -1  13       62.09       67.80      1.99 o 
   4  -1  13       60.68       56.62      2.98 o 
   5  -1  13      286.06      282.18      9.91 o 
   6  -1  13      289.04      297.55      6.13 o 
   7  -1  13       89.64       82.55      3.04 o 
   8  -1  13       58.28       49.77      2.52 o 
   9  -1  13      168.14      176.96      5.84 o 
  10  -1  13       25.57       23.81      1.49 o 
  -7   0  13        0.26        0.83      1.60 o 
  -6   0  13       19.68       19.57      3.91 o 
  -5   0  13        0.69        0.69      0.50 o 
  -4   0  13       13.28       14.53      0.75 o 
  -3   0  13       45.17       42.13      1.11 o 
  -2   0  13      682.80      713.22      9.94 o 
  -1   0  13       65.88       65.45      1.47 o 
   0   0  13      244.62      246.38      3.55 o 
   1   0  13        0.00       -0.07      0.42 o 
   2   0  13      325.58      315.51     13.12 o 
   3   0  13      340.50      345.88      6.69 o 
   4   0  13      168.42      166.70      3.61 o 
   5   0  13       26.87       24.69      3.17 o 
   6   0  13       31.32       34.40      1.67 o 
   7   0  13        0.17        0.69      0.65 o 
   8   0  13       22.74       20.73      1.32 o 
   9   0  13       43.85       47.46      2.82 o 
  10   0  13       23.45       26.89      1.52 o 
  11   0  13        1.43        1.10      1.00 o 
  -6   1  13       20.89       21.66      2.70 o 
  -5   1  13      178.30      184.99      2.90 o 
  -4   1  13        1.11        2.31      0.62 o 
  -3   1  13       69.09       62.30      1.28 o 
  -2   1  13      165.67      159.57      2.69 o 
  -1   1  13      806.63      812.15     12.23 o 
   0   1  13     1411.74     1426.52     25.65 o 
   1   1  13      881.01      881.14     11.96 o 
   2   1  13      180.38      171.25      3.20 o 
   3   1  13      153.89      154.17      4.24 o 
   4   1  13      897.99      866.94     19.98 o 
   5   1  13       67.82       68.31      2.08 o 
   6   1  13        0.02        0.76      0.91 o 
   7   1  13        2.10        2.05      0.86 o 
   8   1  13      259.31      257.93      5.26 o 
   9   1  13      142.85      145.02      4.21 o 
  10   1  13       96.79       88.68      2.55 o 
  11   1  13       63.60       63.52      3.00 o 
  -6   2  13       51.27       51.66      3.56 o 
  -5   2  13       72.91       77.26      4.17 o 
  -4   2  13       37.78       39.88      1.00 o 
  -3   2  13      152.30      145.76      2.63 o 
  -2   2  13      221.80      222.43      3.34 o 
  -1   2  13      233.49      223.42      3.38 o 
   0   2  13      303.20      294.24      4.37 o 
   1   2  13      334.51      318.00      4.61 o 
   2   2  13        8.22        5.61      0.61 o 
   3   2  13      322.83      302.92      8.05 o 
   4   2  13      213.43      221.85      4.73 o 
   5   2  13      567.77      551.02      9.99 o 
   6   2  13      249.36      209.52      4.17 o 
   7   2  13       31.29       18.24      1.10 o 
   8   2  13      255.87      251.36      7.47 o 
   9   2  13        0.37        0.67      0.81 o 
  10   2  13      330.85      336.84     11.90 o 
  11   2  13      250.11      257.85      7.28 o 
  -6   3  13        0.33        0.08      0.79 o 
  -5   3  13       50.08       53.30      3.46 o 
  -4   3  13       70.11       62.15      1.80 o 
  -3   3  13       11.83       11.17      0.63 o 
  -2   3  13      155.16      158.44      3.14 o 
  -1   3  13       63.70       58.03      1.30 o 
   0   3  13       48.47       46.43      1.30 o 
   1   3  13      223.91      218.34      3.16 o 
   2   3  13      171.50      164.04      2.52 o 
   3   3  13      113.42      107.92      2.50 o 
   4   3  13       29.12       26.25      1.20 o 
   5   3  13       79.71       88.38      3.32 o 
   6   3  13      135.81      120.57      2.92 o 
   7   3  13       99.45       84.85      2.40 o 
   8   3  13        7.71        5.33      0.88 o 
   9   3  13      209.35      188.13      4.27 o 
  10   3  13       17.13       22.58      1.36 o 
  11   3  13       46.62       48.95      2.52 o 
  12   3  13       63.69       61.35      4.04 o 
  -5   4  13      139.15      145.74     11.71 o 
  -4   4  13        0.01        0.33      0.88 o 
  -3   4  13        0.06        0.21      0.56 o 
  -2   4  13       29.09       24.45      1.03 o 
  -1   4  13      295.76      311.94      5.46 o 
   0   4  13        0.90        2.03      0.47 o 
   1   4  13       42.26       38.95      1.15 o 
   2   4  13      504.66      476.84      9.41 o 
   3   4  13       85.57       73.78      1.54 o 
   4   4  13      318.97      297.50      3.91 o 
   5   4  13       12.68       14.08      1.01 o 
   6   4  13        4.63        6.68      0.89 o 
   7   4  13       29.50       22.92      4.56 o 
   8   4  13      148.57      150.89      3.32 o 
   9   4  13        1.22        1.38      1.60 o 
  10   4  13       86.39       84.89      3.27 o 
  11   4  13        9.88        9.19      1.51 o 
  12   4  13        5.89        6.31      1.39 o 
  -5   5  13        1.41        2.61      2.50 o 
  -4   5  13      148.87      159.17      4.41 o 
  -3   5  13      208.93      196.44      2.90 o 
  -2   5  13       31.50       32.61      1.35 o 
  -1   5  13       25.89       24.38      1.01 o 
   0   5  13      283.90      278.77      4.99 o 
   1   5  13      348.34      351.71      5.94 o 
   2   5  13      551.04      538.86     10.71 o 
   3   5  13       40.06       35.89      1.32 o 
   4   5  13        2.16        3.69      0.62 o 
   5   5  13       47.26       59.66      1.52 o 
   6   5  13        7.16        8.76      1.34 o 
   7   5  13      551.37      525.31     13.02 o 
   8   5  13      178.34      182.03      7.25 o 
   9   5  13       76.20       87.62      3.45 o 
  10   5  13      297.94      283.23      9.28 o 
  11   5  13      125.22      128.50      4.53 o 
  12   5  13       84.01       88.33      3.57 o 
  -4   6  13       78.86       74.61      3.48 o 
  -3   6  13       38.49       44.14      2.18 o 
  -2   6  13       53.29       49.02      0.98 o 
  -1   6  13      340.97      316.99      7.14 o 
   0   6  13      114.96       99.12      2.39 o 
   1   6  13       59.98       56.35      1.44 o 
   2   6  13      115.05      108.19      2.11 o 
   3   6  13      141.74      142.71      2.74 o 
   4   6  13        3.78        2.37      0.60 o 
   5   6  13        2.86        2.33      0.42 o 
   6   6  13      597.11      572.04      9.04 o 
   7   6  13       46.80       45.47      2.02 o 
   8   6  13        0.27       -0.25      1.02 o 
   9   6  13      114.23      116.22      4.30 o 
  10   6  13      127.86      128.91      4.62 o 
  11   6  13       67.72       77.54      2.52 o 
  12   6  13       35.83       38.58      2.62 o 
  -3   7  13       68.44       68.00      3.03 o 
  -2   7  13       32.15       26.41      0.82 o 
  -1   7  13        1.14        2.40      0.41 o 
   0   7  13        3.23        2.08      0.49 o 
   1   7  13       59.71       62.28      1.94 o 
   2   7  13      226.73      224.37      4.37 o 
   3   7  13       16.61       13.53      0.95 o 
   4   7  13        6.09        4.43      0.77 o 
   5   7  13      188.16      183.62      2.93 o 
   6   7  13        4.44        5.21      0.55 o 
   7   7  13       11.45       11.83      0.64 o 
   8   7  13      243.19      243.06      4.08 o 
   9   7  13      100.02       90.01      3.67 o 
  10   7  13       13.09       12.27      1.03 o 
  11   7  13        0.23       -0.10      0.69 o 
  12   7  13        0.14        0.43      1.02 o 
  -3   8  13        0.58       -0.01      1.13 o 
  -2   8  13        1.42        1.68      0.93 o 
  -1   8  13        0.32        0.38      0.39 o 
   0   8  13       25.16       20.38      6.40 o 
   1   8  13       20.96       17.44      1.12 o 
   2   8  13       50.31       50.99      1.46 o 
   3   8  13       90.27       82.68      1.67 o 
   4   8  13       71.74       72.75      1.52 o 
   5   8  13       30.34       28.69      0.90 o 
   6   8  13      355.09      335.31      5.03 o 
   7   8  13        5.31        6.10      2.27 o 
   8   8  13       25.23       24.21      1.53 o 
   9   8  13       48.67       46.67      2.37 o 
  10   8  13        0.07        0.94      1.02 o 
  11   8  13       16.50       12.42      1.77 o 
  12   8  13        4.30        3.41      1.48 o 
  -2   9  13        6.89        8.41      2.17 o 
  -1   9  13        8.17       11.14      0.65 o 
   0   9  13        0.00        0.09      0.29 o 
   1   9  13       10.48        9.95      1.27 o 
   2   9  13       86.38       91.04      2.69 o 
   3   9  13      126.37      124.80      3.53 o 
   4   9  13       78.26       77.70      2.44 o 
   5   9  13       37.99       43.05      2.62 o 
   6   9  13      246.35      240.92      5.63 o 
   7   9  13      140.98      141.29      4.07 o 
   8   9  13       42.19       34.22      2.17 o 
   9   9  13       24.50       21.68      2.35 o 
  10   9  13        3.76        5.25      1.18 o 
  11   9  13       14.14       14.24      2.47 o 
  12   9  13      126.01      122.68      3.90 o 
   0  10  13        0.12        0.06      0.42 o 
   1  10  13       24.23       15.89      8.23 o 
   2  10  13       34.98       28.58      1.82 o 
   3  10  13       12.50       12.66      1.20 o 
   4  10  13        2.93        3.78      1.13 o 
   5  10  13        6.13        6.80      1.14 o 
   6  10  13      110.33      120.95      3.84 o 
   7  10  13      376.18      406.83      8.42 o 
   8  10  13       26.43       27.24      1.85 o 
   9  10  13        8.30        7.15      1.58 o 
  10  10  13       19.36       22.23      2.02 o 
  11  10  13       91.01       81.83      3.42 o 
   1  11  13       24.15       23.72      0.93 o 
   2  11  13        7.20        7.07      1.65 o 
   3  11  13      122.25      128.54      3.15 o 
   4  11  13      111.07      105.54      4.32 o 
   5  11  13        4.32        3.77      1.23 o 
   6  11  13       63.65       66.67      2.42 o 
   7  11  13       46.30       53.47      2.32 o 
   8  11  13       68.16       71.01      2.69 o 
   9  11  13       20.85       21.94      2.96 o 
  10  11  13       42.22       43.57      2.38 o 
   3  12  13        4.13        3.00      0.94 o 
   4  12  13       36.77       41.38      1.89 o 
   5  12  13       97.54      100.11      3.42 o 
   6  12  13       43.28       43.56      2.49 o 
   7  12  13      100.05      114.39      5.24 o 
   8  12  13        0.24        0.59      1.00 o 
   9  12  13       13.46       12.60      1.74 o 
  -3  -7  14       48.91       51.89      2.76 o 
  -2  -7  14       11.97        9.79      1.23 o 
  -1  -7  14       43.18       43.37      2.22 o 
   0  -7  14       18.89       25.12      2.75 o 
   1  -7  14       85.24       78.90      2.89 o 
   2  -7  14       12.80       15.17      2.62 o 
  -4  -6  14        1.30        0.46      0.61 o 
  -3  -6  14      177.82      180.40      3.75 o 
  -2  -6  14      461.47      492.96     14.54 o 
  -1  -6  14       82.42       89.24      3.38 o 
   0  -6  14       42.53       43.15      2.08 o 
   1  -6  14      399.65      414.22      9.82 o 
   2  -6  14        1.85        2.14      1.10 o 
   3  -6  14       12.20       15.79      1.59 o 
   4  -6  14        0.13        0.11      1.01 o 
  -5  -5  14        0.43        1.11      1.01 o 
  -4  -5  14       39.34       39.51      1.53 o 
  -3  -5  14       37.78       40.18      1.56 o 
  -2  -5  14      364.44      384.79      7.16 o 
  -1  -5  14      107.82      108.29      6.38 o 
   0  -5  14       20.62       23.08      1.88 o 
   1  -5  14        0.10        0.44      0.87 o 
   2  -5  14      602.96      659.66     14.00 o 
   3  -5  14        0.01       -0.27      0.80 o 
   4  -5  14      172.06      185.37      4.48 o 
   5  -5  14       23.21       27.26      1.81 o 
   6  -5  14       35.84       37.02      2.04 o 
  -5  -4  14       15.91       14.33      1.10 o 
  -4  -4  14      188.45      198.99      5.05 o 
  -3  -4  14        9.54       11.16      1.13 o 
  -2  -4  14      138.14      136.17      2.85 o 
  -1  -4  14      443.34      454.45      6.90 o 
   0  -4  14       55.02       49.98      2.24 o 
   1  -4  14       14.06       15.33      2.13 o 
   2  -4  14       23.89       29.01      1.81 o 
   3  -4  14        0.18        0.86      1.37 o 
   4  -4  14       16.60       18.85      2.43 o 
   5  -4  14      483.71      492.89     11.19 o 
   6  -4  14        0.05        0.05      1.33 o 
   7  -4  14       55.30       64.71      3.24 o 
  -6  -3  14       34.99       40.73      1.44 o 
  -5  -3  14        0.03       -0.42      0.47 o 
  -4  -3  14      105.21       97.07      2.43 o 
  -3  -3  14      162.81      164.11      3.32 o 
  -2  -3  14       15.27       14.88      1.07 o 
  -1  -3  14       55.21       42.42      1.33 o 
   0  -3  14        0.05        0.75      1.10 o 
   1  -3  14      200.24      196.03      5.01 o 
   2  -3  14      125.23      122.91      4.07 o 
   3  -3  14       51.22       50.82      2.48 o 
   4  -3  14      207.54      212.66      5.20 o 
   5  -3  14      187.67      192.09      4.86 o 
   6  -3  14      172.01      177.59      4.15 o 
   7  -3  14       37.03       37.55      2.26 o 
   8  -3  14       12.88       15.87      1.83 o 
  -6  -2  14      110.59      107.62      2.11 o 
  -5  -2  14       15.79       21.62      1.11 o 
  -4  -2  14       21.04       22.07      1.19 o 
  -3  -2  14      666.29      688.92     10.99 o 
  -2  -2  14       66.92       73.44      1.87 o 
  -1  -2  14       44.92       45.80      1.44 o 
   0  -2  14      481.67      493.43      7.61 o 
   1  -2  14      229.00      231.84      5.60 o 
   2  -2  14      186.19      182.35      3.86 o 
   3  -2  14       10.78       11.64      1.89 o 
   4  -2  14       17.72       15.74      1.86 o 
   5  -2  14      237.09      248.00      5.75 o 
   6  -2  14      350.14      360.02      7.16 o 
   7  -2  14      134.57      127.68      3.33 o 
   8  -2  14       29.92       28.93      2.59 o 
   9  -2  14      254.06      255.26     10.29 o 
  -6  -1  14      150.62      148.26      6.33 o 
  -5  -1  14        1.60        1.26      0.56 o 
  -4  -1  14       54.56       56.74      1.51 o 
  -3  -1  14       86.79       80.18      2.20 o 
  -2  -1  14      374.54      388.86      5.88 o 
  -1  -1  14      244.35      251.92      3.86 o 
   0  -1  14      144.81      142.86      2.55 o 
   1  -1  14      622.08      636.95     10.99 o 
   2  -1  14       64.50       63.54      3.07 o 
   3  -1  14       64.88       69.93      2.39 o 
   4  -1  14      131.37      126.15      3.40 o 
   5  -1  14        1.63        1.82      0.90 o 
   6  -1  14      722.65      739.18     23.82 o 
   7  -1  14      198.00      191.95      4.34 o 
   8  -1  14      119.83      117.61      3.53 o 
   9  -1  14        7.12        9.09      1.52 o 
  -6   0  14       27.39       30.90      4.74 o 
  -5   0  14        0.03        0.46      0.52 o 
  -4   0  14        9.47        9.13      0.63 o 
  -3   0  14       14.59       14.18      0.90 o 
  -2   0  14       17.10       19.74      1.14 o 
  -1   0  14       15.91       18.90      1.24 o 
   0   0  14      291.56      286.37      5.76 o 
   1   0  14      176.76      181.32      3.36 o 
   2   0  14       16.57       14.56      1.49 o 
   3   0  14      651.31      670.27     11.38 o 
   4   0  14       18.10       18.02      1.47 o 
   5   0  14      103.02       94.32      2.72 o 
   6   0  14        5.73        7.57      2.02 o 
   7   0  14      181.08      165.60      3.65 o 
   8   0  14       12.83       13.08      1.49 o 
   9   0  14       14.10       19.06      1.74 o 
  10   0  14        9.36       11.28      2.81 o 
  -6   1  14        9.39        5.92      2.08 o 
  -5   1  14       27.69       28.41      2.70 o 
  -4   1  14       42.46       42.27      1.14 o 
  -3   1  14       29.88       32.84      1.31 o 
  -2   1  14       80.64       79.76      1.83 o 
  -1   1  14      100.73       99.67      2.13 o 
   0   1  14        0.28        0.36      0.56 o 
   1   1  14      314.84      331.00      5.83 o 
   2   1  14      753.37      749.86     10.25 o 
   3   1  14       96.56       92.35      2.27 o 
   4   1  14       33.28       36.40      2.25 o 
   5   1  14        1.50        2.40      0.93 o 
   6   1  14       29.44       30.03      1.63 o 
   7   1  14        0.01        0.81      1.12 o 
   8   1  14      248.72      251.26     13.98 o 
   9   1  14       25.35       21.77      1.79 o 
  10   1  14      258.56      260.99      6.81 o 
  11   1  14       96.94       97.78      2.90 o 
  -5   2  14       59.96       65.71      5.53 o 
  -4   2  14      101.15      102.00      2.02 o 
  -3   2  14        8.75        9.06      0.98 o 
  -2   2  14       75.96       74.01      1.67 o 
  -1   2  14       26.70       25.62      1.13 o 
   0   2  14      428.71      423.63      5.88 o 
   1   2  14      349.49      332.07      6.34 o 
   2   2  14      288.42      296.19      4.51 o 
   3   2  14       97.91       92.49      2.62 o 
   4   2  14      217.22      201.88      3.91 o 
   5   2  14      302.99      302.58      6.39 o 
   6   2  14       13.87        8.06      1.13 o 
   7   2  14      397.85      363.91      6.93 o 
   8   2  14        2.65        2.63      0.99 o 
   9   2  14       26.81       29.84      1.84 o 
  10   2  14      182.29      182.01      7.04 o 
  11   2  14      291.06      293.38      7.10 o 
  -5   3  14       54.60       46.72      3.44 o 
  -4   3  14      152.00      144.35      7.40 o 
  -3   3  14        0.43        0.47      0.36 o 
  -2   3  14       91.38       90.27      2.12 o 
  -1   3  14       18.18       15.97      0.85 o 
   0   3  14      455.32      443.70      6.38 o 
   1   3  14       62.34       60.87      1.36 o 
   2   3  14      364.89      348.04      9.07 o 
   3   3  14       23.68       24.08      1.07 o 
   4   3  14      108.63      104.33      4.45 o 
   5   3  14      119.95      106.28      2.93 o 
   6   3  14       43.38       31.73      1.91 o 
   7   3  14       96.90       93.59      2.75 o 
   8   3  14      182.00      170.25      3.65 o 
   9   3  14       11.71       11.35      1.21 o 
  10   3  14       85.25       78.00      2.42 o 
  11   3  14       40.78       49.08      3.91 o 
  -5   4  14       17.29       15.98      2.55 o 
  -4   4  14       57.04       56.10      5.15 o 
  -3   4  14        5.68        5.29      0.69 o 
  -2   4  14      107.60      110.27      3.58 o 
  -1   4  14      358.75      352.64      4.81 o 
   0   4  14       14.70       14.23      0.80 o 
   1   4  14        3.32        2.79      0.64 o 
   2   4  14       13.53       13.10      0.76 o 
   3   4  14       88.31       84.72      1.52 o 
   4   4  14       37.37       39.59      1.19 o 
   5   4  14      185.56      173.83      3.48 o 
   6   4  14       46.61       46.23      1.89 o 
   7   4  14      124.53      136.81      3.12 o 
   8   4  14        0.30       39.22     24.58 o 
   9   4  14       57.34       56.32      2.30 o 
  10   4  14        1.05        0.90      1.05 o 
  11   4  14      182.22      192.52      7.44 o 
  12   4  14        8.16        7.73      2.45 o 
  -4   5  14        0.84        1.23      1.60 o 
  -3   5  14       35.53       39.98      2.78 o 
  -2   5  14      179.82      181.70      3.61 o 
  -1   5  14      169.72      163.89      3.40 o 
   0   5  14      104.90      112.64      3.04 o 
   1   5  14      126.80      117.49      4.85 o 
   2   5  14      104.42      101.46      2.02 o 
   3   5  14       58.91       59.93      1.32 o 
   4   5  14      209.55      214.12      3.40 o 
   5   5  14      150.38      148.75      2.32 o 
   6   5  14      200.02      185.57      2.76 o 
   7   5  14      839.28      828.13     20.34 o 
   8   5  14        4.99        6.56      2.63 o 
   9   5  14        9.79       10.47      1.69 o 
  10   5  14       26.72       27.58      2.24 o 
  11   5  14      189.99      186.34      5.98 o 
  12   5  14       18.58       20.24      3.20 o 
  -3   6  14       31.01       14.07     16.67 o 
  -2   6  14       65.90       72.52      3.06 o 
  -1   6  14      246.18      223.16     17.29 o 
   0   6  14       30.80       30.62      1.49 o 
   1   6  14      476.50      491.50      8.85 o 
   2   6  14       40.71       37.78      1.35 o 
   3   6  14        0.51        1.07      0.51 o 
   4   6  14        0.04        0.30      0.38 o 
   5   6  14      156.26      147.30      4.44 o 
   6   6  14      114.29      119.22      2.65 o 
   7   6  14       48.73       51.62      2.61 o 
   8   6  14      361.09      373.70     10.30 o 
   9   6  14       35.34       28.97      2.48 o 
  10   6  14      305.53      321.09     10.66 o 
  11   6  14       20.58       22.75      2.19 o 
  12   6  14       52.94       49.24      2.97 o 
  -3   7  14       60.22       73.44      3.40 o 
  -2   7  14       48.41       34.20      9.92 o 
  -1   7  14        0.34        0.32      0.53 o 
   0   7  14      123.44      124.19      2.35 o 
   1   7  14        2.47        1.75      0.49 o 
   2   7  14        1.08        1.96      0.58 o 
   3   7  14       56.54       53.78      1.59 o 
   4   7  14       39.12       39.29      1.07 o 
   5   7  14        2.19        3.55      0.73 o 
   6   7  14      131.64      132.21      7.18 o 
   7   7  14       40.04       47.07      8.70 o 
   8   7  14      231.07      219.87      3.98 o 
   9   7  14        4.98        5.79      0.42 o 
  10   7  14        2.51        3.55      1.43 o 
  11   7  14       10.44       13.10      1.96 o 
  12   7  14       10.65       13.56      1.80 o 
  -2   8  14        0.66        1.30      1.02 o 
  -1   8  14       51.39       50.86      1.65 o 
   0   8  14       25.85       24.99      1.45 o 
   1   8  14      216.95      210.01      4.43 o 
   2   8  14      313.40      317.58      4.56 o 
   3   8  14      205.75      212.33      3.22 o 
   4   8  14       15.54       13.12      1.28 o 
   5   8  14       54.38       50.47      3.13 o 
   6   8  14       85.50       89.23      1.78 o 
   7   8  14        0.04       -0.07      0.25 o 
   8   8  14       41.54       44.19      2.75 o 
   9   8  14       12.26        3.59      4.06 o 
  10   8  14        2.26        4.51      1.17 o 
  11   8  14      285.93      298.67      8.14 o 
  12   8  14       34.35       39.30      2.24 o 
  -1   9  14       28.10       30.50      1.11 o 
   0   9  14      131.71      122.18      3.40 o 
   1   9  14        0.29        0.26      0.56 o 
   2   9  14      141.75      147.17      3.52 o 
   3   9  14      452.32      470.72     18.39 o 
   4   9  14      137.24      138.81      3.82 o 
   5   9  14       92.62       96.42      2.68 o 
   6   9  14        1.40        1.34      0.89 o 
   7   9  14        2.03        2.00      0.99 o 
   8   9  14       19.51       25.44      1.94 o 
   9   9  14        8.20        9.48      1.71 o 
  10   9  14       43.44       40.93      2.54 o 
  11   9  14       15.84       20.47      2.25 o 
   0  10  14       24.40       26.56      1.13 o 
   1  10  14        1.40        3.20      1.31 o 
   2  10  14        3.39        1.36      0.81 o 
   3  10  14        1.70        2.25      1.00 o 
   4  10  14      175.56      158.08      4.59 o 
   5  10  14        3.49        4.36      1.09 o 
   6  10  14      164.63      160.99      4.02 o 
   7  10  14       21.75       21.19      2.28 o 
   8  10  14       76.49       71.26      3.10 o 
   9  10  14       22.37       19.05      2.67 o 
  10  10  14       16.42       15.25      1.66 o 
  11  10  14       30.87       27.96      2.07 o 
   2  11  14        8.14        7.27      1.17 o 
   3  11  14       56.33       53.40      2.74 o 
   4  11  14        5.01        4.45      1.04 o 
   5  11  14       39.59       34.31      2.17 o 
   6  11  14       24.64       22.02      2.59 o 
   7  11  14       37.74       35.75      2.39 o 
   8  11  14       53.14       44.36      3.26 o 
   9  11  14       13.45       10.98      1.94 o 
  10  11  14        4.04        5.17      1.44 o 
   4  12  14        2.17        2.14      1.48 o 
   5  12  14       10.87       12.34      1.40 o 
   6  12  14       15.24       12.96      1.82 o 
   7  12  14       24.99       23.86      2.00 o 
   8  12  14        6.38        3.45      1.38 o 
  -2  -6  15      235.48      243.27      4.98 o 
  -1  -6  15       53.66       66.51      3.35 o 
   0  -6  15        0.28        0.48      1.00 o 
   1  -6  15       51.90       47.29      2.66 o 
   2  -6  15      164.57      178.21      6.48 o 
   3  -6  15        0.21        1.06      1.34 o 
  -4  -5  15       20.06       17.76      1.18 o 
  -3  -5  15        7.77       10.14      1.04 o 
  -2  -5  15       67.31       76.47      2.63 o 
  -1  -5  15      624.33      666.79     11.51 o 
   0  -5  15        0.94        0.36      0.87 o 
   1  -5  15        2.38        3.08      1.41 o 
   2  -5  15       97.74       85.63      2.95 o 
   3  -5  15       43.61       37.82      2.48 o 
   4  -5  15      134.30      128.51      4.23 o 
   5  -5  15        0.86        1.82      1.54 o 
  -4  -4  15        5.96        5.87      0.84 o 
  -3  -4  15       18.61       20.32      1.15 o 
  -2  -4  15        2.27        3.74      0.90 o 
  -1  -4  15      425.88      442.87      7.61 o 
   0  -4  15        4.07        4.98      1.31 o 
   1  -4  15        3.70        4.24      1.36 o 
   2  -4  15       68.26       71.69      2.68 o 
   3  -4  15       12.39       10.74      1.89 o 
   4  -4  15      208.97      211.60      5.43 o 
   5  -4  15      133.48      128.17      4.22 o 
   6  -4  15       13.53       13.81      1.82 o 
  -5  -3  15        6.05        6.22      0.95 o 
  -4  -3  15       84.39       88.69      2.51 o 
  -3  -3  15      159.55      174.80      3.60 o 
  -2  -3  15      160.56      167.22      3.22 o 
  -1  -3  15        2.85        3.63      0.80 o 
   0  -3  15       46.68       43.81     12.10 o 
   1  -3  15       42.76       47.91      4.39 o 
   2  -3  15      437.14      462.02      9.57 o 
   3  -3  15      341.15      347.32     13.60 o 
   4  -3  15      295.06      312.71      6.64 o 
   5  -3  15        0.62        0.64      0.91 o 
   6  -3  15       79.94       87.44      3.53 o 
   7  -3  15       64.33       68.30      3.05 o 
  -5  -2  15       64.72       71.07      1.82 o 
  -4  -2  15       33.36       35.06      1.40 o 
  -3  -2  15       34.55       39.43      1.56 o 
  -2  -2  15       42.87       49.10      1.51 o 
  -1  -2  15       50.99       54.99      1.60 o 
   0  -2  15       50.69       55.80      1.73 o 
   1  -2  15       13.19       10.59      1.51 o 
   2  -2  15       73.10       70.61      2.75 o 
   3  -2  15      295.22      302.41      8.24 o 
   4  -2  15      343.26      347.36      7.53 o 
   5  -2  15       47.61       53.24      2.86 o 
   6  -2  15      342.92      350.37      7.80 o 
   7  -2  15       87.50       85.73      3.88 o 
   8  -2  15       26.36       33.74      2.88 o 
  -5  -1  15      265.07      273.01      4.71 o 
  -4  -1  15        0.08        0.24      0.46 o 
  -3  -1  15        1.22        1.47      0.60 o 
  -2  -1  15      143.11      142.04      2.85 o 
  -1  -1  15      117.73      114.79      3.00 o 
   0  -1  15      337.22      339.94      5.94 o 
   1  -1  15       66.93       68.88      2.30 o 
   2  -1  15        0.92        0.56      0.72 o 
   3  -1  15      185.91      178.86      4.03 o 
   4  -1  15       15.24       19.68      1.45 o 
   5  -1  15       89.06       90.28      3.95 o 
   6  -1  15       71.71       75.43      3.79 o 
   7  -1  15      278.12      299.75     12.52 o 
   8  -1  15       36.87       36.22      2.26 o 
   9  -1  15        2.78        6.24      1.54 o 
  -5   0  15       18.90       19.86      0.82 o 
  -4   0  15       25.56       27.47      1.11 o 
  -3   0  15        0.18        0.34      0.57 o 
  -2   0  15        0.18        0.29      0.50 o 
  -1   0  15        3.08        2.64      0.89 o 
   0   0  15      144.21      142.13      4.47 o 
   1   0  15        2.29        2.10      0.67 o 
   2   0  15       10.70        9.53      1.07 o 
   3   0  15       95.18      101.29      3.50 o 
   4   0  15       89.00       89.23      6.55 o 
   5   0  15       58.98       53.58      1.98 o 
   6   0  15        0.90        1.40      1.12 o 
   7   0  15        7.41       12.10      1.61 o 
   8   0  15        0.84        1.68      0.93 o 
   9   0  15       13.84       15.17      2.83 o 
  10   0  15        7.99        8.89      2.10 o 
  -5   1  15       23.18       29.67      2.99 o 
  -4   1  15       29.49       31.36      1.37 o 
  -3   1  15        0.89        0.85      0.54 o 
  -2   1  15      341.06      347.85      5.45 o 
  -1   1  15       37.91       38.20      1.62 o 
   0   1  15       84.59       82.23      2.20 o 
   1   1  15      107.77       99.49      2.48 o 
   2   1  15      375.19      369.50      5.75 o 
   3   1  15       52.22       50.96      1.74 o 
   4   1  15      206.16      203.89      4.42 o 
   5   1  15      257.86      257.13      4.98 o 
   6   1  15        7.91        7.82      1.12 o 
   7   1  15      137.24      146.84      6.43 o 
   8   1  15      130.87      124.59      3.59 o 
   9   1  15       88.59       85.58      3.86 o 
  10   1  15       24.97       28.40      2.20 o 
  -5   2  15        0.93        0.11      2.01 o 
  -4   2  15      110.47      104.21      1.98 o 
  -3   2  15       92.18       88.50      2.32 o 
  -2   2  15       22.65       27.20      1.37 o 
  -1   2  15      269.36      266.22      4.26 o 
   0   2  15      465.80      479.25      7.81 o 
   1   2  15       40.32       43.88      1.34 o 
   2   2  15       23.46       28.24      1.06 o 
   3   2  15      285.16      287.67      6.57 o 
   4   2  15      251.84      237.77     10.80 o 
   5   2  15        0.57        0.40      0.70 o 
   6   2  15       42.35       49.79      1.83 o 
   7   2  15       38.05       46.88      1.82 o 
   8   2  15       54.66       62.44      5.08 o 
   9   2  15      178.74      182.02      7.28 o 
  10   2  15       35.30       32.24      2.32 o 
  11   2  15      282.49      288.24      6.98 o 
  -4   3  15       15.95       22.84      4.06 o 
  -3   3  15       15.35       14.73      0.74 o 
  -2   3  15       74.25       65.42      1.96 o 
  -1   3  15      194.38      206.96      3.64 o 
   0   3  15      200.44      197.36      3.48 o 
   1   3  15      847.13      837.87     16.58 o 
   2   3  15        0.47        0.52      0.46 o 
   3   3  15        0.41        1.63      0.56 o 
   4   3  15       14.68       17.15      0.84 o 
   5   3  15      559.16      515.37      9.50 o 
   6   3  15        2.02        1.02      1.20 o 
   7   3  15       58.87       54.05      2.26 o 
   8   3  15      106.99      113.91      3.33 o 
   9   3  15      138.23      124.79      3.24 o 
  10   3  15        2.01        2.09      1.59 o 
  11   3  15       13.63       18.50      2.11 o 
  -4   4  15        5.97        8.56      2.17 o 
  -3   4  15      101.14      102.07      2.43 o 
  -2   4  15       25.77       23.03      1.27 o 
  -1   4  15       76.07       72.56      1.53 o 
   0   4  15       57.24       53.63      1.28 o 
   1   4  15      115.26      107.36      2.22 o 
   2   4  15       55.61       48.75      1.50 o 
   3   4  15        0.31        0.19      0.47 o 
   4   4  15      229.67      217.44      4.82 o 
   5   4  15       45.41       41.35      1.18 o 
   6   4  15       77.29       87.42      3.52 o 
   7   4  15      204.12      203.54      4.28 o 
   8   4  15      224.10      214.73     10.37 o 
   9   4  15       78.56       70.20      4.35 o 
  10   4  15        0.20        0.48      1.68 o 
  11   4  15       21.88       20.75      2.08 o 
  -3   5  15       79.19       73.47      5.54 o 
  -2   5  15       57.02       61.73      1.75 o 
  -1   5  15       12.81       14.28      1.20 o 
   0   5  15      356.44      328.45      6.54 o 
   1   5  15       62.72       58.29      1.86 o 
   2   5  15        1.84        2.95      0.62 o 
   3   5  15       74.94       77.64      2.48 o 
   4   5  15       60.81       58.29      1.54 o 
   5   5  15       43.70       39.91      1.51 o 
   6   5  15       89.60       93.28      2.03 o 
   7   5  15      114.84      116.29      4.32 o 
   8   5  15       90.42      101.53      5.65 o 
   9   5  15       64.54       57.33      4.39 o 
  10   5  15        6.95        4.79      1.46 o 
  11   5  15       36.75       29.81      3.63 o 
  -3   6  15       12.28       13.13      3.53 o 
  -2   6  15        9.71        7.03      0.66 o 
  -1   6  15       45.19       43.08      1.95 o 
   0   6  15      159.19      161.20      5.07 o 
   1   6  15       19.69       20.15      1.07 o 
   2   6  15       17.68       14.97      1.42 o 
   3   6  15       32.55       26.76      1.79 o 
   4   6  15        6.60        6.32      0.72 o 
   5   6  15      375.35      373.90      7.36 o 
   6   6  15        2.71        3.02      0.56 o 
   7   6  15       79.08       76.75      1.97 o 
   8   6  15      265.21      271.30      7.88 o 
   9   6  15      336.08      331.62      9.46 o 
  10   6  15       62.18       44.27      4.29 o 
  11   6  15        0.09        1.40      1.30 o 
  -2   7  15        9.18       11.42      1.84 o 
  -1   7  15       24.11       27.23      1.16 o 
   0   7  15      137.13      133.74      2.41 o 
   1   7  15       56.05       50.13      1.75 o 
   2   7  15        3.81        4.69      1.06 o 
   3   7  15        8.58        8.05      0.80 o 
   4   7  15       87.44       81.87      2.04 o 
   5   7  15       27.57       26.21      0.98 o 
   6   7  15        0.83        1.86      0.44 o 
   7   7  15       48.29       53.06      1.59 o 
   8   7  15       48.07       40.22      1.34 o 
   9   7  15       65.49       55.95      2.78 o 
  10   7  15        9.42       10.83      2.03 o 
  11   7  15       18.27       19.69      2.18 o 
  -1   8  15       11.78       10.76      0.87 o 
   0   8  15       54.67       49.42      1.46 o 
   1   8  15       10.59       11.68      1.35 o 
   2   8  15       33.70       37.83      1.63 o 
   3   8  15      141.15      141.39      2.81 o 
   4   8  15       41.65       47.43      2.40 o 
   5   8  15        2.96        3.19      0.81 o 
   6   8  15       21.04       18.65      0.91 o 
   7   8  15       52.43       53.84      2.94 o 
   8   8  15       35.49       35.67      2.62 o 
   9   8  15        3.18        6.25      2.89 o 
  10   8  15       67.21       61.39     35.58 o 
  11   8  15        0.00        2.03      1.49 o 
   0   9  15        8.27       12.13      1.07 o 
   1   9  15        2.07        2.24      0.84 o 
   2   9  15        4.26        3.73      1.22 o 
   3   9  15       14.35       18.98      1.67 o 
   4   9  15      234.29      243.10      5.64 o 
   5   9  15       55.96       60.45      2.51 o 
   6   9  15       12.33       10.65      1.53 o 
   7   9  15        0.62        0.59      1.01 o 
   8   9  15        2.11        2.29      1.29 o 
   9   9  15      143.28      141.81      8.62 o 
  10   9  15       16.52       16.13      1.85 o 
  11   9  15        3.13        4.40      1.45 o 
   1  10  15       69.66       74.40      2.30 o 
   2  10  15        0.01       -0.10      0.65 o 
   3  10  15        4.67        4.50      0.95 o 
   4  10  15      263.84      268.64      7.08 o 
   5  10  15       33.63       37.66      2.87 o 
   6  10  15       28.38       27.96      2.14 o 
   7  10  15       38.77       40.90      2.12 o 
   8  10  15       35.30       39.22      2.71 o 
   9  10  15       42.93       45.82      2.85 o 
  10  10  15        8.08        6.72      1.54 o 
   3  11  15       15.41       14.45      1.35 o 
   4  11  15       22.09       20.67      1.83 o 
   5  11  15       32.85       31.56      2.25 o 
   6  11  15       20.35       22.15      2.05 o 
   7  11  15       10.84       12.79      1.88 o 
   8  11  15      112.36      110.26      4.96 o 
   9  11  15        0.23        0.81      1.25 o 
  -2  -5  16       14.15       16.69      1.30 o 
  -1  -5  16       52.25       54.37      2.19 o 
   0  -5  16      102.26      111.92      3.49 o 
   1  -5  16        1.20        0.52      1.52 o 
   2  -5  16       21.19       25.46      1.92 o 
   3  -5  16      108.64      118.65      4.98 o 
  -3  -4  16        0.52        0.77      0.74 o 
  -2  -4  16       18.86       19.22      1.40 o 
  -1  -4  16       53.76       63.13      2.23 o 
   0  -4  16       38.53       43.31     12.19 o 
   1  -4  16       17.04       16.52      1.69 o 
   2  -4  16      160.95      176.31      5.95 o 
   3  -4  16       85.93       86.05      3.15 o 
   4  -4  16      111.34      111.69      3.56 o 
   5  -4  16        0.54        0.14      1.07 o 
  -4  -3  16       13.60       14.87      2.67 o 
  -3  -3  16       14.37       15.33      1.17 o 
  -2  -3  16       31.27       26.48      1.71 o 
  -1  -3  16       37.35       35.74      1.90 o 
   0  -3  16       11.93       10.21      1.21 o 
   1  -3  16        0.22        0.20      0.79 o 
   2  -3  16        2.25        2.42      1.14 o 
   3  -3  16      614.10      672.91     18.62 o 
   4  -3  16       14.15       19.07      2.98 o 
   5  -3  16       34.47       31.33      2.06 o 
   6  -3  16       32.55       31.32      2.20 o 
  -4  -2  16        4.33        4.76      0.78 o 
  -3  -2  16       22.06       27.96      1.58 o 
  -2  -2  16      414.60      428.14      7.33 o 
  -1  -2  16       46.40       52.64      1.67 o 
   0  -2  16       34.96       38.17      1.45 o 
   1  -2  16       16.52       18.32      1.69 o 
   2  -2  16       11.30       11.97      1.45 o 
   3  -2  16      127.22      143.29      3.84 o 
   4  -2  16      249.27      251.33      5.79 o 
   5  -2  16      347.56      350.65     12.24 o 
   6  -2  16       16.99       17.51      2.43 o 
   7  -2  16      177.70      192.83      5.32 o 
  -4  -1  16       75.56       82.09      1.90 o 
  -3  -1  16      150.50      153.25      3.06 o 
  -2  -1  16       26.46       24.09      2.03 o 
  -1  -1  16      148.97      156.60      2.97 o 
   0  -1  16        1.50        2.44      0.73 o 
   1  -1  16       41.82       46.56      1.64 o 
   2  -1  16       89.31       84.54      2.93 o 
   3  -1  16       59.37       66.51      2.75 o 
   4  -1  16      156.36      155.91      3.89 o 
   5  -1  16       75.68       74.21      2.65 o 
   6  -1  16      185.09      182.70      4.49 o 
   7  -1  16       11.28       10.82      2.96 o 
   8  -1  16        3.10        4.24      1.53 o 
  -4   0  16       23.24       23.29      1.20 o 
  -3   0  16       58.01       61.88      1.63 o 
  -2   0  16      314.76      311.33      5.55 o 
  -1   0  16      299.88      316.96      5.04 o 
   0   0  16       99.81      104.37      3.05 o 
   1   0  16       15.47       15.69      1.58 o 
   2   0  16        2.35        3.57      0.80 o 
   3   0  16      150.37      157.80      3.83 o 
   4   0  16       28.52       29.18      2.49 o 
   5   0  16        0.73        1.13      1.07 o 
   6   0  16       37.70       38.04      4.45 o 
   7   0  16       49.95       59.23      2.85 o 
   8   0  16       89.55       85.45      3.98 o 
   9   0  16      137.49      145.37      6.95 o 
  -4   1  16        0.00        0.10      0.36 o 
  -3   1  16      126.29      128.18      2.88 o 
  -2   1  16        2.57        3.29      1.13 o 
  -1   1  16       30.13       39.48      1.72 o 
   0   1  16      115.24      108.23      3.23 o 
   1   1  16      779.79      799.82     18.05 o 
   2   1  16      146.10      144.63      2.83 o 
   3   1  16       24.07       24.76      2.11 o 
   4   1  16        6.41        8.18      1.08 o 
   5   1  16       64.97       61.29      2.19 o 
   6   1  16      359.66      349.85     10.72 o 
   7   1  16      111.35       99.65      4.21 o 
   8   1  16      185.96      167.18      4.63 o 
   9   1  16      184.73      197.26      6.77 o 
  -4   2  16       34.46       35.33      3.12 o 
  -3   2  16      108.56      118.57      2.55 o 
  -2   2  16       73.88       72.61      1.70 o 
  -1   2  16        5.03        8.01      0.95 o 
   0   2  16      873.20      900.38     16.79 o 
   1   2  16       11.31       12.86      1.25 o 
   2   2  16       91.22       93.54      2.27 o 
   3   2  16       97.09       92.84      2.04 o 
   4   2  16       21.52       20.93      2.32 o 
   5   2  16      214.25      197.01      6.17 o 
   6   2  16       57.93       56.04      2.64 o 
   7   2  16        3.43        2.13      0.99 o 
   8   2  16      183.13      194.62      6.28 o 
   9   2  16      126.12      136.93      4.23 o 
  10   2  16      333.04      339.10      8.00 o 
  -3   3  16        8.82        7.73      0.76 o 
  -2   3  16      130.51      117.92      2.54 o 
  -1   3  16       72.54       71.55      1.83 o 
   0   3  16        5.47        4.85      0.80 o 
   1   3  16       15.02       15.25      1.21 o 
   2   3  16      145.25      149.36      2.81 o 
   3   3  16       42.14       44.36      1.57 o 
   4   3  16       10.00       10.53      0.91 o 
   5   3  16        0.02        1.36      1.74 o 
   6   3  16       36.25       34.17      1.88 o 
   7   3  16        0.39        1.26      0.84 o 
   8   3  16       41.71       46.88      2.42 o 
   9   3  16      166.71      162.59      5.96 o 
  10   3  16       24.95       31.90      2.17 o 
  -3   4  16        5.44        5.31      1.89 o 
  -2   4  16       15.40       14.04      1.21 o 
  -1   4  16       21.73       21.68      0.93 o 
   0   4  16       58.14       57.32      1.39 o 
   1   4  16       65.26       68.41      1.94 o 
   2   4  16      144.43      143.43      2.70 o 
   3   4  16       32.20       32.33      1.08 o 
   4   4  16       40.64       43.24      1.26 o 
   5   4  16      183.45      194.04      3.17 o 
   6   4  16       50.64       42.97      2.61 o 
   7   4  16        4.03        6.18      1.77 o 
   8   4  16       56.29       60.80      2.22 o 
   9   4  16       86.51       85.06      2.85 o 
  10   4  16        1.87        1.83      2.11 o 
  11   4  16       23.45       23.29      2.33 o 
  -2   5  16       58.50       59.04      1.90 o 
  -1   5  16       88.79       84.67      2.46 o 
   0   5  16       53.79       51.95      1.92 o 
   1   5  16       21.60       21.23      1.66 o 
   2   5  16       42.19       42.03      1.37 o 
   3   5  16       51.67       49.31      1.43 o 
   4   5  16      164.50      158.13      2.83 o 
   5   5  16      421.07      407.13      6.45 o 
   6   5  16       11.32       12.37      0.84 o 
   7   5  16        3.59        2.24      1.04 o 
   8   5  16        4.10        5.89      1.60 o 
   9   5  16      105.25      109.62      5.93 o 
  10   5  16       14.31       12.31      1.93 o 
  11   5  16        5.78        9.70      2.93 o 
  -2   6  16       93.58       83.63      4.02 o 
  -1   6  16       87.97       85.58      2.52 o 
   0   6  16        0.48        0.42      0.86 o 
   1   6  16       58.51       54.46      2.03 o 
   2   6  16      160.16      159.13      3.51 o 
   3   6  16        0.00        0.63      0.54 o 
   4   6  16       18.99       20.99      1.10 o 
   5   6  16       57.41       59.83      1.91 o 
   6   6  16      339.34      329.08      6.05 o 
   7   6  16        2.78        1.28      0.55 o 
   8   6  16      190.72      192.78      3.56 o 
   9   6  16      274.85      282.47      8.58 o 
  10   6  16       38.65       35.27      4.07 o 
  11   6  16       30.52       32.85      2.63 o 
  -1   7  16       66.42       68.57      1.64 o 
   0   7  16       12.87       14.65      1.03 o 
   1   7  16        0.94        1.41      0.72 o 
   2   7  16        1.20        1.69      0.61 o 
   3   7  16        6.96        8.87      0.78 o 
   4   7  16       87.99       83.10      2.17 o 
   5   7  16        1.87        1.38      0.67 o 
   6   7  16       36.02       36.39      1.17 o 
   7   7  16        0.32        0.29      0.37 o 
   8   7  16       16.01       13.44      0.72 o 
   9   7  16      171.18      137.08      5.14 o 
  10   7  16       20.06       21.45      2.36 o 
  11   7  16        2.21        3.09      2.52 o 
   0   8  16      204.40      206.50      3.92 o 
   1   8  16      152.41      156.50      3.21 o 
   2   8  16        9.50        9.44      0.75 o 
   3   8  16        0.16       -0.08      0.35 o 
   4   8  16        0.05        0.20      0.44 o 
   5   8  16        0.32        0.22      0.54 o 
   6   8  16        7.76        8.78      0.89 o 
   7   8  16       14.98       15.00      2.99 o 
   8   8  16      116.62      119.39      6.50 o 
   9   8  16      183.58      214.05      9.79 o 
  10   8  16       97.37      111.85      5.02 o 
   1   9  16      117.04      117.18      2.73 o 
   2   9  16       52.69       45.73      1.93 o 
   3   9  16       14.12       13.64      6.70 o 
   4   9  16       20.55       23.01      1.14 o 
   5   9  16       14.75       14.81      1.54 o 
   6   9  16       10.80       12.06      1.63 o 
   7   9  16       15.68       19.14      1.61 o 
   8   9  16        4.23        3.88      1.53 o 
   9   9  16      190.09      199.87      6.17 o 
  10   9  16      145.08      154.11      5.34 o 
   3  10  16        8.37        6.68      1.19 o 
   4  10  16       33.65       31.59      2.07 o 
   5  10  16        9.21        9.13      1.30 o 
   6  10  16       35.10       34.53      2.27 o 
   7  10  16       42.36       45.36      3.28 o 
   8  10  16       21.48       21.92      2.82 o 
   9  10  16        0.05       -0.06      1.37 o 
   5  11  16        3.90        2.54      1.06 o 
   6  11  16       20.63       19.63      1.96 o 
   7  11  16       13.16        7.99      1.69 o 
  -1  -4  17      120.13      119.34      3.16 o 
   0  -4  17       44.68       46.02      2.18 o 
   1  -4  17        1.63        1.45      1.28 o 
   2  -4  17       17.91       22.21      1.90 o 
   3  -4  17       28.90       32.08      3.98 o 
  -2  -3  17       12.34       16.69      1.39 o 
  -1  -3  17        5.65        7.06      1.35 o 
   0  -3  17      299.51      307.90      5.87 o 
   1  -3  17       19.09       15.74      2.06 o 
   2  -3  17       37.11       40.38      2.64 o 
   3  -3  17       53.87       50.47      3.37 o 
   4  -3  17      154.95      160.36      6.73 o 
   5  -3  17       89.11       95.84      4.76 o 
  -2  -2  17        4.94        6.39      0.94 o 
  -1  -2  17       28.34       29.96      1.75 o 
   0  -2  17       83.28       86.44      2.77 o 
   1  -2  17      199.04      214.11      4.36 o 
   2  -2  17       51.81       51.50      2.33 o 
   3  -2  17       40.71       42.72      2.69 o 
   4  -2  17      338.02      362.91      7.98 o 
   5  -2  17      179.11      188.51      5.60 o 
   6  -2  17       52.58       51.74      2.52 o 
  -3  -1  17      167.90      172.00      3.52 o 
  -2  -1  17       25.36       27.02      1.31 o 
  -1  -1  17       37.79       35.98      1.77 o 
   0  -1  17        1.50        3.09      0.88 o 
   1  -1  17       22.09       25.68      1.38 o 
   2  -1  17       66.83       62.89     18.28 o 
   3  -1  17       35.76       38.35      3.30 o 
   4  -1  17      144.73      159.34      4.14 o 
   5  -1  17        4.06        6.04      1.63 o 
   6  -1  17       16.96       16.89      2.00 o 
   7  -1  17       39.88       45.45      2.73 o 
  -3   0  17        7.22        8.49      2.93 o 
  -2   0  17        3.19        4.08      0.90 o 
  -1   0  17        5.45        5.67      1.42 o 
   0   0  17        0.19        1.17      0.66 o 
   1   0  17       89.72       90.10      2.37 o 
   2   0  17        3.08        3.81      0.91 o 
   3   0  17        1.36        1.47      1.54 o 
   4   0  17        0.17        0.29      0.76 o 
   5   0  17        1.51        2.41      1.38 o 
   6   0  17        2.50        1.46      1.09 o 
   7   0  17        0.09        0.81      1.06 o 
   8   0  17        3.93        6.93      1.76 o 
  -3   1  17       12.77       13.17      1.05 o 
  -2   1  17       65.54       68.83      2.43 o 
  -1   1  17      109.12      106.57      2.62 o 
   0   1  17       20.53       20.76      1.16 o 
   1   1  17      427.84      449.13      7.18 o 
   2   1  17       58.03       65.02      1.79 o 
   3   1  17      199.20      217.71      4.51 o 
   4   1  17       20.78       23.55      1.64 o 
   5   1  17       34.83       36.22      2.87 o 
   6   1  17      480.42      493.25      9.73 o 
   7   1  17        8.93       13.13      1.66 o 
   8   1  17      110.56      133.78      4.47 o 
   9   1  17        2.50        2.09      1.93 o 
  -3   2  17       79.32       80.35      2.02 o 
  -2   2  17      111.54      114.60      2.61 o 
  -1   2  17       21.76       22.34      1.48 o 
   0   2  17      260.78      272.64      4.74 o 
   1   2  17       14.84       18.94      1.44 o 
   2   2  17        1.25        1.59      0.82 o 
   3   2  17        0.15        1.22      0.82 o 
   4   2  17       17.99       16.95      1.11 o 
   5   2  17      198.80      196.69      4.38 o 
   6   2  17        1.62        6.13      1.92 o 
   7   2  17      168.12      166.60      6.36 o 
   8   2  17        4.89        7.88      2.35 o 
   9   2  17      136.17      143.04      4.54 o 
  -2   3  17       18.88       18.33      1.05 o 
  -1   3  17       17.05       16.62      1.01 o 
   0   3  17       50.78       44.85      1.71 o 
   1   3  17      155.43      155.09      3.50 o 
   2   3  17       41.04       39.83      1.34 o 
   3   3  17      156.96      169.37      2.91 o 
   4   3  17      109.05       94.53      2.14 o 
   5   3  17       17.85       17.50      5.62 o 
   6   3  17        1.65        2.50      0.96 o 
   7   3  17      118.64      107.09      3.09 o 
   8   3  17       12.96       13.13      1.47 o 
   9   3  17      108.18      116.26      3.84 o 
  10   3  17        0.25        0.73      1.20 o 
  -2   4  17        0.13        0.49      0.72 o 
  -1   4  17       95.15       98.26      2.66 o 
   0   4  17        0.64        1.28      0.71 o 
   1   4  17       10.38       13.59      1.16 o 
   2   4  17       65.89       65.19      1.68 o 
   3   4  17        4.63        3.80      0.69 o 
   4   4  17        3.69        1.71      0.72 o 
   5   4  17      196.28      204.45      3.66 o 
   6   4  17      247.84      197.97     15.92 o 
   7   4  17        5.34        5.86      1.85 o 
   8   4  17        4.53        3.72      1.35 o 
   9   4  17       20.43       22.29      1.67 o 
  10   4  17        0.30       -0.08      1.00 o 
  -1   5  17        0.11        0.36      0.70 o 
   0   5  17        4.72        3.86      1.12 o 
   1   5  17       25.56       22.84      1.48 o 
   2   5  17      153.35      143.57      2.86 o 
   3   5  17       11.12       10.31      1.20 o 
   4   5  17        1.32        0.21      0.65 o 
   5   5  17      115.07      118.72      2.88 o 
   6   5  17      506.63      502.60      7.51 o 
   7   5  17        1.39        1.63      0.58 o 
   8   5  17       31.43       31.92      2.48 o 
   9   5  17       30.15       26.14      3.65 o 
  10   5  17       16.18       17.27      3.28 o 
  -1   6  17       27.02       27.35      1.42 o 
   0   6  17        0.01        0.54      0.64 o 
   1   6  17        0.08        0.41      0.69 o 
   2   6  17       54.32       56.93      2.03 o 
   3   6  17      184.35      183.27      4.10 o 
   4   6  17       19.53       22.36      1.66 o 
   5   6  17      196.84      182.30      3.85 o 
   6   6  17       68.23       71.95      2.24 o 
   7   6  17       46.80       46.36      2.49 o 
   8   6  17        9.65        6.26      0.85 o 
   9   6  17        3.71        3.81      1.62 o 
  10   6  17       13.29       11.97      2.05 o 
   0   7  17        3.90        2.19      0.60 o 
   1   7  17       35.98       36.89      1.70 o 
   2   7  17        7.03        8.92      1.52 o 
   3   7  17       33.71       34.55      1.56 o 
   4   7  17       30.11       29.72      1.72 o 
   5   7  17        0.36       -0.11      0.56 o 
   6   7  17        8.42        6.99      0.74 o 
   7   7  17        2.18        1.70      0.77 o 
   8   7  17       81.10       84.12      5.42 o 
   9   7  17      115.85      105.00      4.53 o 
  10   7  17       11.48        7.19      1.97 o 
   1   8  17      151.42      153.81      3.37 o 
   2   8  17       12.81       15.52      1.01 o 
   3   8  17        0.19        0.11      0.60 o 
   4   8  17        6.20        4.72      1.08 o 
   5   8  17        1.03        1.45      0.78 o 
   6   8  17        6.76        7.70      2.51 o 
   7   8  17        9.14        7.77      2.99 o 
   8   8  17       11.22       10.01      3.49 o 
   9   8  17       16.28       17.34      4.12 o 
  10   8  17       25.29       29.23      2.96 o 
   2   9  17      107.67      111.06      2.80 o 
   3   9  17       37.41       36.22      1.35 o 
   4   9  17       11.30        9.39      2.40 o 
   5   9  17        0.10        0.42      0.77 o 
   6   9  17       17.71       18.04      1.88 o 
   7   9  17       12.54       13.48      1.87 o 
   8   9  17        2.65        1.83      1.49 o 
   9   9  17       21.89       24.95      2.77 o 
   4  10  17       14.44       14.96      1.87 o 
   5  10  17        9.20       10.45      1.29 o 
   6  10  17       12.85       13.94      1.72 o 
   7  10  17       45.64       44.77      2.71 o 
   8  10  17       24.05       28.65      4.15 o 
   1  -3  18      269.56      301.43      6.55 o 
   2  -3  18      245.92      258.56      7.00 o 
  -1  -2  18       92.37       99.76      2.81 o 
   0  -2  18       11.52       13.11      1.44 o 
   1  -2  18      369.72      396.61     11.65 o 
   2  -2  18        1.90        3.10      2.04 o 
   3  -2  18       60.85       62.53      2.86 o 
   4  -2  18        0.02        0.77      1.40 o 
   5  -2  18      105.81      112.39      4.35 o 
  -1  -1  18       14.05       14.81      1.35 o 
   0  -1  18       14.79       13.93      1.58 o 
   1  -1  18       11.51       12.74      1.36 o 
   2  -1  18       51.02       52.38      2.08 o 
   3  -1  18       14.10       15.54      1.98 o 
   4  -1  18       76.87       87.30      3.29 o 
   5  -1  18       30.52       29.30      2.72 o 
   6  -1  18       41.59       47.91      3.07 o 
  -1   0  18        0.01        0.34      0.62 o 
   0   0  18        3.70        4.23      0.99 o 
   1   0  18        3.11        3.36      0.83 o 
   2   0  18        2.90        2.22      0.79 o 
   3   0  18       28.49       23.78      5.36 o 
   4   0  18        4.53        3.64      1.32 o 
   5   0  18        1.02        1.94      1.40 o 
   6   0  18      217.49      238.99      5.94 o 
   7   0  18      147.18      159.89      5.98 o 
  -2   1  18      220.30      237.70      5.00 o 
  -1   1  18       34.66       37.63      1.69 o 
   0   1  18      115.42      116.40      3.12 o 
   1   1  18        5.41        5.69      0.98 o 
   2   1  18        4.38        4.84      1.11 o 
   3   1  18       86.78       80.19      2.70 o 
   4   1  18      113.98      120.27      4.83 o 
   5   1  18        0.04        0.83      1.02 o 
   6   1  18      168.47      166.36      5.68 o 
   7   1  18      502.10      514.80     25.57 o 
   8   1  18       58.49       79.95      3.78 o 
  -1   2  18       39.91       40.41      1.54 o 
   0   2  18       18.53       19.26      2.72 o 
   1   2  18        0.86        0.59      0.72 o 
   2   2  18        1.07        1.16      0.68 o 
   3   2  18       36.16       34.94      1.49 o 
   4   2  18       76.49       80.21      2.24 o 
   5   2  18      119.42      126.07      4.03 o 
   6   2  18       19.21       18.55      2.61 o 
   7   2  18      183.18      196.13      9.34 o 
   8   2  18      140.00      152.32      5.04 o 
  -1   3  18       11.33       13.94      1.11 o 
   0   3  18       57.04       60.05      1.96 o 
   1   3  18        1.68        2.91      0.80 o 
   2   3  18        1.74        1.37      0.89 o 
   3   3  18        2.70        2.89      0.83 o 
   4   3  18        2.93        3.20      0.87 o 
   5   3  18        5.92        5.50      1.20 o 
   6   3  18       62.52       64.98      2.93 o 
   7   3  18       20.80       24.20      1.81 o 
   8   3  18       62.07       67.12      2.76 o 
   9   3  18        0.96        1.58      1.37 o 
  -1   4  18        1.81        0.65      0.84 o 
   0   4  18       19.55       24.93      1.47 o 
   1   4  18       33.65       33.31      1.34 o 
   2   4  18      152.38      155.97      3.47 o 
   3   4  18        0.09        0.12      0.62 o 
   4   4  18       13.80       13.92      0.97 o 
   5   4  18       17.06       15.25      1.00 o 
   6   4  18      180.44      193.42      3.90 o 
   7   4  18       13.48       15.07      2.37 o 
   8   4  18        1.18        3.20      1.43 o 
   9   4  18       19.80       23.75      2.82 o 
   0   5  18        4.56        6.69      1.12 o 
   1   5  18        0.53       -0.08      0.65 o 
   2   5  18       89.76       95.07      2.62 o 
   3   5  18      502.63      504.81     10.08 o 
   4   5  18        1.02        0.65      0.62 o 
   5   5  18        1.77        2.67      1.08 o 
   6   5  18       74.49       86.57      2.27 o 
   7   5  18       37.35       38.99      1.33 o 
   8   5  18       20.84       21.20      2.30 o 
   9   5  18        8.16       11.20      2.03 o 
   0   6  18        2.97        2.96      0.92 o 
   1   6  18        6.51        8.10      1.20 o 
   2   6  18        5.49        4.38      1.35 o 
   3   6  18      126.37      123.58      3.33 o 
   4   6  18       20.52       22.79      1.58 o 
   5   6  18       48.11       48.91      1.60 o 
   6   6  18        0.63        0.77      0.56 o 
   7   6  18       30.89       33.70      1.63 o 
   8   6  18        1.85        2.95      0.88 o 
   9   6  18        1.05        1.25      0.55 o 
   1   7  18        0.01       -0.54      0.78 o 
   2   7  18       51.76       48.47      1.94 o 
   3   7  18        1.65        0.40      0.92 o 
   4   7  18        0.42        0.77      0.95 o 
   5   7  18       19.34       18.78      1.05 o 
   6   7  18       21.55       23.00      1.40 o 
   7   7  18        0.87        1.49      0.87 o 
   8   7  18       15.32       13.49      3.32 o 
   9   7  18        5.01        4.06      2.90 o 
   3   8  18       25.80       30.63      1.93 o 
   4   8  18        0.20        0.36      0.80 o 
   5   8  18        0.33        0.51      0.51 o 
   6   8  18        0.03        1.30      1.31 o 
   7   8  18      315.82      328.10     12.32 o 
   8   8  18      105.12      108.57      6.98 o 
   5   9  18       23.25       23.33      1.57 o 
   6   9  18        0.07        0.54      0.86 o 
   7   9  18       39.59       31.85     22.69 o 
   2  -1  19       48.94       51.66      2.00 o 
   3  -1  19       44.01       38.61     13.34 o 
   4  -1  19        2.84        2.76      2.29 o 
   1   0  19        0.05        0.05      1.07 o 
   2   0  19        2.50        2.69      1.12 o 
   3   0  19       12.86       11.73      1.66 o 
   4   0  19       32.78       34.72      2.69 o 
   5   0  19        5.65        6.99      1.70 o 
   0   1  19        0.90        0.82      0.72 o 
   1   1  19       22.74       28.47      1.59 o 
   2   1  19       21.54       25.22      1.60 o 
   3   1  19      102.08      115.58      3.87 o 
   4   1  19      224.09      252.98      4.91 o 
   5   1  19        0.01       -0.14      1.24 o 
   6   1  19       26.21       38.22      3.87 o 
   0   2  19       39.95       38.55      1.74 o 
   1   2  19        2.50        1.79      0.90 o 
   2   2  19        0.13       -0.16      0.68 o 
   3   2  19       27.48       26.82      1.39 o 
   4   2  19      118.85      125.77      5.20 o 
   5   2  19       57.12       61.67      2.11 o 
   6   2  19       39.25       43.73      2.38 o 
   7   2  19      108.59      118.00      5.79 o 
   0   3  19        0.76        0.61      0.78 o 
   1   3  19        8.53        6.09      1.19 o 
   2   3  19       73.46       76.04      2.12 o 
   3   3  19      194.29      201.96      4.36 o 
   4   3  19       13.83       14.51      1.88 o 
   5   3  19       90.89       89.95      2.97 o 
   6   3  19       35.39       31.24      7.15 o 
   7   3  19        0.13       -0.40      1.45 o 
   1   4  19       13.63       14.38      1.11 o 
   2   4  19      118.55      128.72      3.67 o 
   3   4  19       10.91       12.23      1.10 o 
   4   4  19       97.35       87.99      2.38 o 
   5   4  19        0.53        0.25      0.58 o 
   6   4  19       16.23       11.60      1.12 o 
   7   4  19        4.20        4.34      0.86 o 
   8   4  19        0.36        2.02      1.23 o 
   1   5  19        0.54        0.54      0.93 o 
   2   5  19       42.34       40.40      2.68 o 
   3   5  19      190.41      194.52      9.39 o 
   4   5  19      127.30      140.97      3.12 o 
   5   5  19        2.74        1.13      0.69 o 
   6   5  19        3.69        1.67      0.80 o 
   7   5  19       88.82       86.63      2.34 o 
   8   5  19       25.82       22.64      1.25 o 
   2   6  19        0.94        0.94      1.15 o 
   3   6  19       10.25       13.05      2.97 o 
   4   6  19      105.53      102.97      3.08 o 
   5   6  19        3.66        1.58      0.92 o 
   6   6  19        2.04        2.70      0.97 o 
   7   6  19        5.28        3.13      0.73 o 
   8   6  19        0.69        0.90      0.90 o 
   3   7  19        0.48        0.64      1.05 o 
   4   7  19        1.03        0.96      0.87 o 
   5   7  19       13.90       12.99      1.04 o 
   6   7  19        9.81       11.29      1.28 o 
   7   7  19        5.22        6.25      3.07 o 
   3   2  20        0.81        0.47      1.57 o 
   4   2  20      119.86      122.66      3.43 o 
   3   3  20      291.70      286.88      9.72 o 
   4   3  20       12.36       16.69      1.45 o 
   5   3  20        3.09        3.21      0.88 o 
   4   4  20        7.86       10.45      1.14 o 
   5   4  20        9.75        8.13      2.34 o 
   5   5  20       18.70       24.95      2.09 o 
                                                 
