# Supplementary material for: Crystal structure of 1,2-bis­((benzyl­sulfan­yl){2-[1-(2-hy­droxy­phen­yl)ethyl­idene]hydrazin-1-yl­idene}meth­yl)disulfane
Source: Acta Crystallogr E Crystallogr Commun. 2016 Feb 17;72(Pt 3):337–9. doi: 10.1107/S2056989016002371 (PMC4778811; doi:10.1107/S2056989016002371)
Supplement: Supplementary file 3 [file e-72-00337-Isup3.cml]

<?xml version="1.0" ?>
<cml>
<molecule id="m1">
  <atomArray>
    <atom id="a1" elementType="C"
          x2="6.327020057873119" y2="-3.2241766049375915" />
    <atom id="a2" elementType="C"
          x2="6.327020057873117" y2="-4.764176604937596" />
    <atom id="a3" elementType="C"
          x2="4.993340936045081" y2="-5.534176604937596" />
    <atom id="a4" elementType="C"
          x2="3.6596618142170456" y2="-4.764176604937594" />
    <atom id="a5" elementType="C"
          x2="3.659661814217049" y2="-3.2241766049375933" />
    <atom id="a6" elementType="C"
          x2="4.993340936045083" y2="-2.4541766049375937" />
    <atom id="a7" elementType="O"
          x2="2.3259826923890135" y2="-2.454176604937592" />
    <atom id="a8" elementType="C"
          x2="4.993340936045081" y2="-0.9141766049375928" />
    <atom id="a9" elementType="C"
          x2="6.327020057873115" y2="-0.14417660493759143" />
    <atom id="a10" elementType="N"
          x2="3.659661814217044" y2="-0.144176604937595" />
    <atom id="a11" elementType="N"
          x2="3.659661814217042" y2="1.395823395062405" />
    <atom id="a12" elementType="C"
          x2="2.3259826923890046" y2="2.1658233950624037" />
    <atom id="a13" elementType="S"
          x2="2.325982692389003" y2="3.7058233950624038" />
    <atom id="a14" elementType="C"
          x2="0.9923035705609653" y2="4.4758233950624025" />
    <atom id="a15" elementType="C"
          x2="0.9923035705609635" y2="6.0158233950624025" />
    <atom id="a16" elementType="S"
          x2="0.9923035705609689" y2="1.3958233950624015" />
    <atom id="a17" elementType="S"
          x2="-0.34137555126706776" y2="2.1658233950623993" />
    <atom id="a18" elementType="C"
          x2="-1.6750546730951026" y2="1.395823395062397" />
    <atom id="a19" elementType="S"
          x2="-1.675054673095099" y2="-0.14417660493760298" />
    <atom id="a20" elementType="C"
          x2="-0.34137555126706154" y2="-0.9141766049375999" />
    <atom id="a21" elementType="C"
          x2="-0.341375551267058" y2="-2.454176604937601" />
    <atom id="a22" elementType="N"
          x2="-3.00873379492314" y2="2.165823395062394" />
    <atom id="a23" elementType="N"
          x2="-3.008733794923144" y2="3.705823395062394" />
    <atom id="a24" elementType="C"
          x2="-4.342412916751181" y2="4.47582339506239" />
    <atom id="a25" elementType="C"
          x2="-5.676092038579215" y2="3.705823395062386" />
    <atom id="a26" elementType="C"
          x2="-4.342412916751186" y2="6.01582339506239" />
    <atom id="a27" elementType="C"
          x2="-5.676092038579227" y2="6.785823395062389" />
    <atom id="a28" elementType="C"
          x2="-5.67609203857923" y2="8.32582339506239" />
    <atom id="a29" elementType="C"
          x2="-4.342412916751196" y2="9.095823395062393" />
    <atom id="a30" elementType="C"
          x2="-3.0087337949231587" y2="8.325823395062395" />
    <atom id="a31" elementType="C"
          x2="-3.0087337949231534" y2="6.785823395062396" />
    <atom id="a32" elementType="C"
          x2="-0.3413755512670722" y2="8.325823395062404" />
    <atom id="a33" elementType="C"
          x2="-0.3413755512670722" y2="6.7858233950624" />
    <atom id="a34" elementType="C"
          x2="2.3259826923889992" y2="6.785823395062403" />
    <atom id="a35" elementType="C"
          x2="2.3259826923889992" y2="8.325823395062402" />
    <atom id="a36" elementType="C"
          x2="0.9923035705609644" y2="9.095823395062403" />
    <atom id="a37" elementType="C"
          x2="0.9923035705609795" y2="-4.764176604937603" />
    <atom id="a38" elementType="C"
          x2="0.9923035705609786" y2="-3.2241766049375986" />
    <atom id="a39" elementType="C"
          x2="-1.6750546730950928" y2="-3.224176604937602" />
    <atom id="a40" elementType="C"
          x2="-1.675054673095092" y2="-4.764176604937603" />
    <atom id="a41" elementType="C"
          x2="-0.3413755512670562" y2="-5.534176604937603" />
    <atom id="a42" elementType="O"
          x2="-7.00977116040726" y2="6.015823395062385" />
  </atomArray>
  <bondArray>
    <bond atomRefs2="a1 a2" order="2" />
    <bond atomRefs2="a1 a6" order="1" />
    <bond atomRefs2="a2 a3" order="1" />
    <bond atomRefs2="a3 a4" order="2" />
    <bond atomRefs2="a4 a5" order="1" />
    <bond atomRefs2="a5 a6" order="2" />
    <bond atomRefs2="a5 a7" order="1" />
    <bond atomRefs2="a6 a8" order="1" />
    <bond atomRefs2="a8 a9" order="1" />
    <bond atomRefs2="a8 a10" order="2">
      <bondStereo>T</bondStereo>
    </bond>
    <bond atomRefs2="a10 a11" order="1" />
    <bond atomRefs2="a11 a12" order="2">
      <bondStereo>C</bondStereo>
    </bond>
    <bond atomRefs2="a12 a13" order="1" />
    <bond atomRefs2="a13 a14" order="1" />
    <bond atomRefs2="a14 a15" order="1" />
    <bond atomRefs2="a12 a16" order="1" />
    <bond atomRefs2="a16 a17" order="1" />
    <bond atomRefs2="a17 a18" order="1" />
    <bond atomRefs2="a18 a19" order="1" />
    <bond atomRefs2="a19 a20" order="1" />
    <bond atomRefs2="a20 a21" order="1" />
    <bond atomRefs2="a18 a22" order="2">
      <bondStereo>C</bondStereo>
    </bond>
    <bond atomRefs2="a22 a23" order="1" />
    <bond atomRefs2="a23 a24" order="2">
      <bondStereo>T</bondStereo>
    </bond>
    <bond atomRefs2="a24 a25" order="1" />
    <bond atomRefs2="a24 a26" order="1" />
    <bond atomRefs2="a26 a27" order="2" />
    <bond atomRefs2="a26 a31" order="1" />
    <bond atomRefs2="a27 a28" order="1" />
    <bond atomRefs2="a28 a29" order="2" />
    <bond atomRefs2="a29 a30" order="1" />
    <bond atomRefs2="a30 a31" order="2" />
    <bond atomRefs2="a33 a15" order="2" />
    <bond atomRefs2="a15 a34" order="1" />
    <bond atomRefs2="a32 a33" order="1" />
    <bond atomRefs2="a32 a36" order="2" />
    <bond atomRefs2="a34 a35" order="2" />
    <bond atomRefs2="a35 a36" order="1" />
    <bond atomRefs2="a38 a21" order="2" />
    <bond atomRefs2="a21 a39" order="1" />
    <bond atomRefs2="a37 a38" order="1" />
    <bond atomRefs2="a37 a41" order="2" />
    <bond atomRefs2="a39 a40" order="2" />
    <bond atomRefs2="a40 a41" order="1" />
    <bond atomRefs2="a27 a42" order="1" />
  </bondArray>
</molecule>
</cml>
